# Supplementary material for: The draft genome of Nitzschia closterium f. minutissima and transcriptome analysis reveals novel insights into diatom biosilicification
Source: BMC Genomics. 2024 Jun 5;25:560. doi: 10.1186/s12864-024-10479-9 (PMC11151724; doi:10.1186/s12864-024-10479-9)
Supplement: Supplementary file 2 — Supplementary Material 2 [file 12864_2024_10479_MOESM2_ESM.xlsx]

## Sheet: Sheet1
Table S3 the information of all significantly differentially expressed genes
NO.	gene_id	NcfmSi_0h1_count	NcfmSi_0h2_count	NcfmSi_0h3_count	NcfmSi_6h1_count	NcfmSi_6h2_count	NcfmSi_6h3_count	NcfmSi_12h1_count	NcfmSi_12h2_count	NcfmSi_12h3_count	NcfmSi_0h1_fpkm	NcfmSi_0h2_fpkm	NcfmSi_0h3_fpkm	NcfmSi_6h1_fpkm	NcfmSi_6h2_fpkm	NcfmSi_6h3_fpkm	NcfmSi_12h1_fpkm	NcfmSi_12h2_fpkm	NcfmSi_12h3_fpkm		Si_6hvsSi_0h_Si_6h	Si_6hvsSi_0h_Si_0h	Si_6hvsSi_0h_log2FoldChange	Si_6hvsSi_0h_pvalue	Si_6hvsSi_0h_padj	Si_12hvsSi_0h_Si_12h	Si_12hvsSi_0h_Si_0h	Si_12hvsSi_0h_log2FoldChange	Si_12hvsSi_0h_pvalue	Si_12hvsSi_0h_padj	Si_12hvsSi_6h_Si_12h	Si_12hvsSi_6h_Si_6h	Si_12hvsSi_6h_log2FoldChange	Si_12hvsSi_6h_pvalue	Si_12hvsSi_6h_padj	gene_name	gene_chr	gene_start	gene_end	gene_strand	gene_length	gene_biotype	gene_description	tf_family
1	novel.291	0	0	0	7	5	0	3	0	0	0	0	0	1.98851	1.4474	0	0.624817	0	0		5.50736	0	5.40002	0.00794479	0.0125557	1.1472	0	2.93942	0.462228	0.551759	0.834877	4.45687	-2.40065	0.316567	1	-	Contig28	525018	531698	+	294	-	- && - && -	-
2	evm.TU.Contig43.6	2	2	1	53	24	22	80	57	9	0.0850259	0.0788945	0.0407502	4.16801	1.92332	1.75919	4.61259	3.6565	0.528948		45.5114	1.18345	5.26732	3.26368e-10	1.15721e-09	58.4377	1.36131	5.42443	5.29604e-08	2.99673e-07	42.7924	36.86	0.21453	0.759007	0.85655	EVM%20prediction%20Contig43.6	Contig43	103190	104251	+	1062	protein_coding	- && sp|P49469|CHLI_TRICV Magnesium-chelatase subunit ChlI OS=Trieres chinensis OX=1514140 GN=chlI PE=3 SV=1 && PF17863:AAA lid domain|PF01078:Magnesium chelatase, subunit ChlI	-
3	evm.TU.Contig12.40	54	53	50	677	794	634	539	285	570	2.25744	2.05586	2.00355	52.3531	62.5695	49.8517	30.5594	17.9778	32.9417		972.288	37.1619	4.71038	8.78698e-134	1.18307e-131	550.996	42.7539	3.68909	4.69772e-40	1.63812e-38	402.249	786.065	-0.965337	3.09982e-06	2.94536e-05	EVM%20prediction%20Contig12.40	Contig12	122878	123957	+	1080	protein_coding	- && - && -	-
4	evm.TU.Contig18.218	0	0	4	21	19	11	4	13	17	0	0	0.114036	1.15538	1.06524	0.615369	0.161349	0.583428	0.698992		23.5061	0.945541	4.63568	7.10646e-06	1.65046e-05	13.7356	1.08889	3.65603	0.0171218	0.0337219	10.0546	19.0123	-0.922104	0.299851	1	EVM%20prediction%20Contig18.218	Contig18	776601	778118	+	1518	protein_coding	- && sp|Q14123|PDE1C_HUMAN Calcium/calmodulin-dependent 3',5'-cyclic nucleotide phosphodiesterase 1C OS=Homo sapiens OX=9606 GN=PDE1C PE=1 SV=1 && PF00211:Adenylate and Guanylate cyclase catalytic domain|PF00233:3'5'-cyclic nucleotide phosphodiesterase	Guanylate_cyc
5	evm.TU.Contig8.490	124	120	103	1370	1451	1427	1153	1004	1390	5.75972	5.17197	4.5859	117.715	127.048	124.673	72.6344	70.3692	89.2572		1962.29	82.1535	4.57895	5.73826e-211	5.56267e-208	1413.78	94.5119	3.90364	2.14578e-104	5.47399e-102	1033.39	1586.79	-0.618469	1.16055e-06	1.19228e-05	EVM%20prediction%20Contig8.490	Contig8	1504074	1505045	+	972	protein_coding	- && - && -	-
6	evm.TU.Contig43.7	0	1	4	10	33	16	35	107	36	0	0.108251	0.447304	2.15807	7.2572	3.51094	5.53779	18.836	5.80612		27.3367	1.17355	4.53431	2.29723e-06	5.6264e-06	73.1399	1.35153	5.74983	8.80144e-10	6.16928e-09	53.7213	22.062	1.28162	0.057027	0.142728	EVM%20prediction%20Contig43.7	Contig43	106738	107124	-	387	protein_coding	- && sp|A0T0C0|RK12_PHATC 50S ribosomal protein L12, chloroplastic OS=Phaeodactylum tricornutum (strain CCAP 1055/1) OX=556484 GN=rpl12 PE=3 SV=1 && PF00542:Ribosomal protein L7/L12 C-terminal domain|PF16320:Ribosomal protein L7/L12 dimerisation domain	-
7	novel.552	0	0	4	16	11	19	31	0	6	0	0	0.37962	2.93044	2.05302	3.53837	4.16271	0	0.821261		21.2423	0.945541	4.4892	2.06116e-05	4.55043e-05	14.2047	1.08889	3.70801	0.0374289	0.0665998	10.3368	17.1897	-0.727674	0.518709	1	-	Contig6	2077145	2077600	+	456	-	- && - && -	-
8	novel.666	2	3	0	2	16	32	10	0	1	0.0688768	0.0958649	0	0.12741	1.03868	2.07282	0.467064	0	0.0476093		23.2543	1.17507	4.30103	6.16915e-05	0.000129333	4.21571	1.35174	1.64465	0.460642	0.550408	3.06789	18.7825	-2.59963	0.0495564	1	-	Contig9	626190	627610	+	1311	-	- && - && -	-
9	evm.TU.Contig23.119	66	97	64	702	620	697	426	605	444	1.92122	2.62	1.78576	37.8009	34.0209	38.1624	16.8181	26.5741	17.8676		932.173	53.4499	4.12179	5.84575e-112	5.0597e-110	594.963	61.5042	3.27196	2.22532e-36	6.6581e-35	435.749	754.032	-0.79245	3.47145e-05	0.000263412	EVM%20prediction%20Contig23.119	Contig23	418008	419643	-	1551	protein_coding	- && - && -	-
10	evm.TU.Contig17.173	472	541	429	4275	4570	3909	3647	3134	3629	12.1426	12.914	10.5787	203.44	221.618	189.149	127.244	121.657	129.064		5889.41	340.648	4.11158	5.88631e-242	1.42655e-238	4153.36	391.931	3.40544	1.54047e-170	3.73333e-167	3036.78	4762.23	-0.649049	2.30999e-12	5.70942e-11	EVM%20prediction%20Contig17.173	Contig17	553427	555181	+	1755	protein_coding	- && sp|P63388|MLAF_ECO57 Intermembrane phospholipid transport system ATP-binding protein MlaF OS=Escherichia coli O157:H7 OX=83334 GN=mlaF PE=3 SV=1 && PF00005:ABC transporter|PF02405:Permease MlaE	ABC_tran
11	evm.TU.Contig12.73	3032	2875	2340	22020	23889	23672	16406	16854	13433	203.707	179.23	150.696	2736.69	3025.48	2991.44	1494.9	1708.63	1247.67		32146.2	1953.09	4.0409	1.2559e-234	2.02911e-231	18726.8	2246.83	3.05917	9.55753e-111	3.08836e-108	13705.3	25993.7	-0.92349	8.17591e-18	4.48136e-16	EVM%20prediction%20Contig12.73	Contig12	212047	212718	+	672	protein_coding	- && - && PF13857:Ankyrin repeats (many copies)	-
12	evm.TU.Contig9.29	13687	13973	9377	103720	99578	104040	66509	71308	59985	976.226	924.756	641.083	13684.7	13388.3	13957.6	6433.63	7674.5	5914.71		141926	8763.01	4.01757	8.73452e-179	3.3869e-176	79355.5	10080.9	2.9767	1.60642e-91	2.83138e-89	58076	114787	-0.982959	6.73611e-24	8.04706e-22	EVM%20prediction%20Contig9.29	Contig9	92052	92799	+	633	protein_coding	- && sp|P93664|LHSR1_CHLRE Light-harvesting complex stress-related protein 1, chloroplastic OS=Chlamydomonas reinhardtii OX=3055 GN=LHCSR1 PE=1 SV=1 && PF00504:Chlorophyll A-B binding protein	-
13	evm.TU.Contig17.174	433	503	314	3573	3636	3107	2949	2747	2778	26.1706	28.2091	18.1913	399.475	414.256	353.212	241.732	250.526	232.117		4762.42	295.224	4.01164	1.82899e-154	4.1233e-152	3387.97	339.651	3.31806	1.62837e-101	4.04754e-99	2478.06	3851.27	-0.636268	1.00046e-10	1.9381e-09	EVM%20prediction%20Contig17.174	Contig17	556821	557633	+	747	protein_coding	- && - && PF01152:Bacterial-like globin	-
14	evm.TU.Contig3.693	4	0	1	14	10	16	6	15	0	0.164927	0	0.0395221	1.0678	0.777234	1.24085	0.335518	0.933238	0		18.47	1.21847	3.94789	9.81599e-05	0.000201304	8.69447	1.39982	2.64065	0.149857	0.217994	6.39721	14.9455	-1.23259	0.293314	1	EVM%20prediction%20Contig3.693	Contig3	2189559	2190653	+	1095	protein_coding	- && - && -	-
15	novel.489	2	3	1	13	9	25	0	0	0	0.210484	0.292958	0.100878	2.53083	1.78546	4.94877	0	0	0		21.7442	1.41145	3.94068	2.08967e-05	4.6102e-05	0	1.62396	-2.88015	0.443318	0.534851	0	17.5949	-6.76868	4.14524e-05	1	-	Contig5	914439	914972	+	429	-	- && - && -	-
16	novel.186	3	0	1	11	1	19	1	0	3	0.354571	0	0.11329	2.40495	0.222794	4.22381	0.160293	0	0.490177		14.3217	0.972952	3.90064	0.00170445	0.00297122	1.55756	1.11792	0.488207	0.865219	0.900036	1.13317	11.6038	-3.33955	0.0343199	1	-	Contig21	763287	772406	-	382	-	- && - && -	-
17	evm.TU.Contig5.361	35	35	20	216	206	262	180	121	202	1.28472	1.19208	0.703686	14.6665	14.2537	18.0888	8.9608	6.70187	10.2504		316.05	21.3013	3.89187	4.19163e-47	6.73859e-46	199.587	24.5035	3.02703	5.23484e-16	6.04845e-15	145.789	255.623	-0.808701	0.00179787	0.00859545	EVM%20prediction%20Contig5.361	Contig5	1183640	1184869	-	1230	protein_coding	- && - && PF05721:Phytanoyl-CoA dioxygenase (PhyH)	PhyH
18	evm.TU.Contig7.104	238	218	181	1578	1587	1609	1167	1281	1142	9.114	7.74611	6.64383	111.782	114.559	115.893	60.6089	74.0203	60.4571		2204.9	150.926	3.86969	2.93365e-164	8.36435e-162	1440.17	173.621	3.05252	1.06072e-69	1.15535e-67	1053.92	1783.13	-0.759258	8.45245e-10	1.40894e-08	EVM%20prediction%20Contig7.104	Contig7	413255	414433	-	1179	protein_coding	- && sp|Q6ZIK0|GTOMC_ORYSJ Probable tocopherol O-methyltransferase, chloroplastic OS=Oryza sativa subsp. japonica OX=39947 GN=VTE4 PE=2 SV=1 && PF08241:Methyltransferase domain	Methyltransf_11
19	evm.TU.Contig9.358	1516	1505	1202	9858	10558	9789	7343	6651	8163	25.9263	23.8822	19.704	311.862	340.364	314.883	170.313	171.632	192.993		13951.1	999.5	3.80313	4.66033e-215	5.0197e-212	8843.37	1149.85	2.94325	2.63318e-126	1.50153e-123	6465.79	11281.1	-0.802984	6.95198e-21	5.58436e-19	EVM%20prediction%20Contig9.358	Contig9	1128206	1130845	-	2640	protein_coding	- && - && PF12697:Alpha/beta hydrolase family	-
20	evm.TU.Contig27.6	982	1034	791	5871	7162	6483	4138	4126	4782	39.305	38.4019	30.3474	434.69	540.37	488.069	224.626	249.193	264.603		9019.09	663.844	3.76409	6.64028e-178	2.4758e-175	5216.03	763.729	2.77182	1.22028e-99	2.75102e-97	3814.62	7291.39	-0.934708	1.69136e-19	1.15037e-17	EVM%20prediction%20Contig27.6	Contig27	27673	28800	+	1128	protein_coding	- && - && PF12796:Ankyrin repeats (3 copies)	-
21	evm.TU.Contig12.345	96	100	75	525	689	616	867	610	826	4.7525	4.59353	3.55894	48.0775	64.2969	57.3588	58.2108	45.567	56.5301		845.972	64.0999	3.72236	2.1014e-87	9.21765e-86	915.372	73.7436	3.63431	1.78313e-70	1.98686e-68	668.907	683.836	-0.031251	0.849239	0.914716	EVM%20prediction%20Contig12.345	Contig12	943125	944036	+	912	protein_coding	- && - && -	-
22	evm.TU.Contig19.149	628	697	524	4045	4251	4115	2594	2810	2577	23.1079	23.7974	18.4816	275.328	294.858	284.8	129.451	156.019	131.089		5732.56	436.976	3.71348	7.53918e-196	4.29911e-193	3200.36	502.742	2.67012	4.95921e-79	7.17531e-77	2341.84	4635.63	-0.985474	1.95708e-21	1.68852e-19	EVM%20prediction%20Contig19.149	Contig19	527843	529069	+	1227	protein_coding	- && - && -	-
23	evm.TU.Contig4.160	3835	3857	3328	22657	25519	25265	16396	18971	17849	246.646	230.173	205.164	2695.52	3093.8	3056.3	1430.14	1841.06	1586.98		33935.6	2607.7	3.70199	1.0504e-234	2.02911e-231	21356	3000.07	2.83157	1.01224e-124	5.45147e-122	15628.1	27439	-0.812145	2.22356e-15	8.32093e-14	EVM%20prediction%20Contig4.160	Contig4	428280	429135	-	702	protein_coding	- && sp|Q01667|CAB6_ARATH Chlorophyll a-b binding protein 6, chloroplastic OS=Arabidopsis thaliana OX=3702 GN=LHCA1 PE=1 SV=1 && PF00504:Chlorophyll A-B binding protein	-
24	evm.TU.Contig19.176	306	292	236	1985	1877	1685	1394	1630	1215	14.1698	12.5464	10.4752	170.033	163.842	146.761	87.5462	113.893	77.7797		2560.2	197.495	3.69694	1.45358e-151	3.13134e-149	1704.48	227.198	2.9073	4.11953e-58	2.93638e-56	1247.88	2070.65	-0.73121	3.52879e-07	3.93787e-06	EVM%20prediction%20Contig19.176	Contig19	624967	625941	+	975	protein_coding	- && sp|A6QR20|SLF1_BOVIN SMC5-SMC6 complex localization factor protein 1 OS=Bos taurus OX=9913 GN=SLF1 PE=2 SV=2 && PF12796:Ankyrin repeats (3 copies)	-
25	evm.TU.Contig17.78	366	416	316	2266	2429	2556	1962	1845	2201	8.2954	8.74873	6.86518	95.0053	103.778	108.965	60.3099	63.099	68.9645		3350.34	259.41	3.69078	1.21103e-170	3.787e-168	2399.66	298.458	3.00705	1.11679e-98	2.35352e-96	1754.68	2709.2	-0.626649	3.93007e-09	5.92563e-08	EVM%20prediction%20Contig17.78	Contig17	239156	241147	-	1992	protein_coding	- && sp|A2Z1F5|GLO11_ORYSI Very-long-chain aldehyde decarbonylase GL1-1 OS=Oryza sativa subsp. indica OX=39946 GN=GL1-1 PE=3 SV=1 && PF04116:Fatty acid hydroxylase superfamily	-
26	evm.TU.Contig29.88	5018	5111	4693	30559	34082	33287	34546	33619	38563	83.9098	79.3019	75.2213	945.263	1074.3	1046.95	783.454	848.275	891.46		45246.6	3506.74	3.68963	5.9378e-271	2.87805e-267	42660.6	4034.49	3.40247	2.39081e-265	2.31766e-261	31198.3	36585.1	-0.229795	0.00649147	0.0253404	EVM%20prediction%20Contig29.88	Contig29	284144	287160	+	2700	protein_coding	- && sp|Q43794|SYE_TOBAC Glutamate--tRNA ligase, chloroplastic/mitochondrial OS=Nicotiana tabacum OX=4097 PE=2 SV=1 && PF01588:Putative tRNA binding domain|PF00749:tRNA synthetases class I (E and Q), catalytic domain	-
27	evm.TU.Contig12.80	30853	30752	18904	164360	186173	180598	117347	113456	107923	1166.65	1078.97	685.178	11496.6	13270.2	12844.7	6017.93	6473.49	5641.63		245417	19055.4	3.68696	1.3947e-117	1.42318e-115	135558	21920.4	2.62856	5.15427e-65	4.58399e-63	99167.8	198432	-1.00071	2.6027e-31	7.82322e-29	EVM%20prediction%20Contig12.80	Contig12	224521	225714	+	1194	protein_coding	- && sp|Q58455|Y1055_METJA Uncharacterized protein MJ1055 OS=Methanocaldococcus jannaschii (strain ATCC 43067 / DSM 2661 / JAL-1 / JCM 10045 / NBRC 100440) OX=243232 GN=MJ1055 PE=3 SV=1 && PF16363:GDP-mannose 4,6 dehydratase	-
28	evm.TU.Contig14.84	86	138	80	684	651	611	647	613	534	3.99464	5.94777	3.56187	58.7715	57.0008	53.3813	40.7584	42.9645	34.2902		898.315	71.4909	3.6489	4.14166e-83	1.66594e-81	718.141	82.2663	3.12399	9.90155e-42	3.72037e-40	525.419	726.541	-0.468071	0.00258841	0.0117195	EVM%20prediction%20Contig14.84	Contig14	459024	459995	+	972	protein_coding	- && - && -	-
29	novel.471	0	2	1	9	3	7	7	10	1	0	0.0161562	0.00834491	0.14494	0.0492328	0.114625	0.0826504	0.131366	0.0120354		8.74963	0.692402	3.64031	0.00775955	0.012271	7.33523	0.797514	3.18677	0.0813007	0.129265	5.38465	7.08786	-0.401374	0.762406	1	-	Contig47	105390	110767	-	5186	-	- && O13527.3 RecName: Full=Truncated transposon Ty1-A Gag-Pol polyprotein; AltName: Full=TY1B; AltName: Full=Transposon Ty1 TYB polyprotein; Contains: RecName: Full=Integrase; Short=IN; AltName: Full=Pol-p71; AltName: Full=p84; AltName: Full=p90; Contain	-
30	evm.TU.Contig43.4	6	10	5	36	55	42	70	78	59	0.250826	0.387898	0.200355	2.78391	4.33416	3.30248	3.96875	4.92024	3.40975		61.5004	4.93514	3.63438	5.13429e-12	2.09037e-11	83.1599	5.67897	3.86759	3.55378e-11	2.87086e-10	60.8759	49.699	0.291654	0.51395	0.67142	EVM%20prediction%20Contig43.4	Contig43	66998	68227	+	1080	protein_coding	- && sp|A0T0K6|EFTU_PHATC Elongation factor Tu, chloroplastic OS=Phaeodactylum tricornutum (strain CCAP 1055/1) OX=556484 GN=tufA PE=3 SV=1 && PF03144:Elongation factor Tu domain 2|PF00009:Elongation factor Tu GTP binding domain|PF03143:Elongation factor	GTP_EFTU
31	evm.TU.Contig30.65	493	415	396	2781	2699	2810	2002	1719	1822	19.4736	15.2105	14.9935	203.204	200.966	208.773	107.25	102.458	99.494		3828.41	309.275	3.63058	1.28719e-170	3.89937e-168	2212.73	355.774	2.63744	5.96499e-75	7.31957e-73	1618.11	3096.28	-0.936212	9.70717e-23	9.22973e-21	EVM%20prediction%20Contig30.65	Contig30	202452	203594	+	1143	protein_coding	- && - && PF05118:Aspartyl/Asparaginyl beta-hydroxylase	-
32	evm.TU.Contig19.211	271	311	256	1725	2616	968	2868	2354	3992	5.54135	5.90069	5.01759	65.248	100.833	37.2298	79.5352	72.6311	112.846		2451.18	197.962	3.63015	8.25156e-19	5.17069e-18	3664.86	227.767	4.00805	3.79639e-123	1.93696e-120	2677.6	1980.39	0.435163	0.322045	0.499862	EVM%20prediction%20Contig19.211	Contig19	718923	721130	+	2208	protein_coding	- && - && -	-
33	evm.TU.Contig23.118	323	368	334	1987	2379	2113	1523	2006	1661	24.1842	25.5665	23.9708	275.206	335.771	297.575	154.654	226.636	171.928		2993.77	242.163	3.62765	4.12325e-172	1.33236e-169	2088.95	278.629	2.90586	2.75227e-69	2.90005e-67	1529.38	2420.35	-0.662788	3.82459e-06	3.5531e-05	EVM%20prediction%20Contig23.118	Contig23	417180	417782	+	603	protein_coding	- && - && -	-
34	evm.TU.Contig6.224	1175	1130	1023	6802	7228	6988	7254	7542	7613	44.7677	39.9486	37.3604	479.397	519.118	500.782	374.834	433.594	400.989		9708.57	787.96	3.62326	2.95461e-229	4.09171e-226	8974.06	906.505	3.30749	9.08718e-186	2.93637e-182	6565.1	7850.68	-0.258115	0.00377106	0.0160218	EVM%20prediction%20Contig6.224	Contig6	670680	671980	-	1185	protein_coding	- && - && -	-
35	evm.TU.Contig11.275	1365	1362	1230	8201	8342	8358	5958	6125	5533	59.3719	54.9694	51.2816	659.852	683.973	683.785	351.465	401.998	332.704		11500.9	936.439	3.61855	6.69583e-254	2.16365e-250	7059.09	1077.35	2.712	2.3871e-119	1.05184e-116	5165.13	9300.76	-0.848712	1.3717e-19	9.59948e-18	EVM%20prediction%20Contig11.275	Contig11	820534	821571	+	1038	protein_coding	- && sp|Q59996|RPSC_SYNY3 Probable RNA polymerase sigma-C factor OS=Synechocystis sp. (strain PCC 6803 / Kazusa) OX=1111708 GN=sigC PE=3 SV=1 && PF04542:Sigma-70 region 2	Sigma70_r2
36	novel.161	2640	2447	1564	12885	14856	13917	6455	5813	5690	54.9528	47.2624	31.2055	496.137	582.919	544.88	182.228	182.581	163.737		19248.4	1575.82	3.61064	2.10201e-108	1.63015e-106	7177.53	1812.67	1.98543	4.915e-34	1.30537e-32	5249.85	15562.7	-1.5678	4.72844e-68	4.40596e-64	-	Contig19	687983	690151	+	2169	-	- && - && -	-
37	evm.TU.Contig12.83	2779	3014	2183	16881	16468	16515	12353	11069	11766	223.651	225.072	168.401	2513.12	2498.3	2499.94	1348.31	1344.19	1309.06		23025.7	1885.55	3.61019	1.28044e-185	6.20629e-183	14055.6	2169.27	2.69585	2.73673e-109	8.03935e-107	10279.1	18622.1	-0.857319	1.25854e-32	4.8863e-30	EVM%20prediction%20Contig12.83	Contig12	229670	230230	+	561	protein_coding	- && - && -	-
38	evm.TU.Contig6.351	330	232	193	1368	1670	1693	1126	987	1073	46.4146	30.2778	26.0199	355.925	442.769	447.885	214.789	209.473	208.636		2187.08	179.543	3.60786	6.53773e-86	2.77968e-84	1272.02	206.5	2.62397	1.84543e-39	6.3214e-38	930.186	1768.17	-0.926608	1.7127e-13	5.0503e-12	EVM%20prediction%20Contig6.351	Contig6	1097849	1098169	+	321	protein_coding	- && - && -	-
39	evm.TU.Contig12.346	4741	4892	3491	24074	28027	26919	34091	35506	33046	182.481	174.715	128.797	1714.07	2033.5	1948.84	1779.59	2062.14	1758.39		36516.1	3104.66	3.55604	1.28807e-149	2.54827e-147	41130.6	3571.68	3.52554	6.18446e-159	9.99203e-156	30094.3	29523.7	0.0275885	0.770679	0.863686	EVM%20prediction%20Contig12.346	Contig12	944399	945571	-	1173	protein_coding	- && - && PF13499:EF-hand domain pair|PF16166:Chloroplast import apparatus Tic20-like	-
40	evm.TU.Contig9.142	3808	3884	3695	23117	22234	22646	15584	15125	16187	75.1098	71.0845	69.859	843.457	826.681	840.156	416.881	450.158	441.383		31398.2	2693.98	3.54291	6.57771e-295	6.37643e-291	18753.5	3099.45	2.59709	3.36736e-169	6.52864e-166	13716.4	25394.1	-0.888631	3.1862e-32	1.18756e-29	EVM%20prediction%20Contig9.142	Contig9	425805	428323	+	2289	protein_coding	- && sp|A7HWQ8|EFG_PARL1 Elongation factor G OS=Parvibaculum lavamentivorans (strain DS-1 / DSM 13023 / NCIMB 13966) OX=402881 GN=fusA PE=3 SV=1 && PF14492:Elongation Factor G, domain II|PF03764:Elongation factor G, domain IV|PF00009:Elongation factor Tu	GTP_EFTU
41	evm.TU.Contig7.109	18114	16523	12367	92221	91060	96237	69523	73052	58199	738.775	625.291	483.471	6957.6	7000.77	7382.59	3845.56	4495.73	3281.43		129101	11138.2	3.53494	1.2789e-144	2.29587e-142	80552.6	12812.6	2.65237	2.8129e-72	3.3254e-70	58955.5	104410	-0.824577	3.06945e-15	1.13048e-13	EVM%20prediction%20Contig7.109	Contig7	431413	432519	+	1107	protein_coding	- && sp|P74615|Y1483_SYNY3 Protein sll1483 OS=Synechocystis sp. (strain PCC 6803 / Kazusa) OX=1111708 GN=sll1483 PE=1 SV=1 && PF02469:Fasciclin domain	-
42	evm.TU.Contig8.427	2822	2834	2094	14730	15549	15564	12669	13200	12253	124.912	116.397	88.8445	1206.09	1297.38	1295.79	760.539	881.636	749.786		21177.1	1834.03	3.52946	1.421e-162	3.93575e-160	15276.4	2109.89	2.85607	2.06016e-104	5.39763e-102	11177.5	17124.8	-0.615578	8.3927e-12	1.91206e-10	EVM%20prediction%20Contig8.427	Contig8	1292840	1293983	+	1020	protein_coding	- && - && -	-
43	evm.TU.Contig5.763	1663	1696	1063	8249	9237	8587	5298	5075	5896	69.1366	65.424	42.3601	634.379	723.881	671.469	298.718	318.362	338.862		12045.3	1046.28	3.52517	1.48185e-113	1.3681e-111	6500.9	1203.62	2.43329	6.03644e-54	3.68033e-52	4753.98	9739.31	-1.03472	5.04704e-31	1.34367e-28	EVM%20prediction%20Contig5.763	Contig5	2333375	2334460	-	1086	protein_coding	- && sp|Q9LZ98|AB20I_ARATH ABC transporter I family member 20 OS=Arabidopsis thaliana OX=3702 GN=ABCI20 PE=2 SV=1 && PF00005:ABC transporter	ABC_tran
44	evm.TU.Contig12.82	2010	2278	1640	9922	12656	11988	8024	7545	8344	52.7917	55.5161	41.2878	482.059	626.594	592.223	285.821	299.019	302.966		15979.6	1400.57	3.5121	1.93593e-141	3.12782e-139	9556.13	1611.37	2.56808	2.56106e-97	5.06673e-95	6988.64	12917.8	-0.886289	1.1208e-18	7.00915e-17	EVM%20prediction%20Contig12.82	Contig12	227220	229012	-	1719	protein_coding	- && sp|Q9D3U0|PUS10_MOUSE tRNA pseudouridine synthase Pus10 OS=Mus musculus OX=10090 GN=Pus10 PE=1 SV=1 && -	-
45	evm.TU.Contig5.601	217	281	183	1350	1446	1149	1170	1240	1181	5.79035	6.9574	4.68063	66.6363	72.7334	57.6679	42.3414	49.9272	43.5657		1821.33	160.607	3.50265	8.73485e-105	6.00537e-103	1439.1	184.792	2.96035	1.30441e-63	1.10921e-61	1052.94	1472.72	-0.484515	0.000246088	0.0015216	EVM%20prediction%20Contig5.601	Contig5	1830256	1831947	+	1692	protein_coding	- && sp|P26988|G3P_PHYIN Glyceraldehyde-3-phosphate dehydrogenase OS=Phytophthora infestans OX=4787 GN=GPDA PE=3 SV=1 && PF00044:Glyceraldehyde 3-phosphate dehydrogenase, NAD binding domain|PF00121:Triosephosphate isomerase|PF02800:Glyceraldehyde 3-phosph	-
46	evm.TU.Contig4.546	0	2	1	0	3	14	0	0	0	0	0.0671362	0.0346768	0	0.204584	0.952638	0	0	0		7.91726	0.692402	3.49787	0.0272852	0.0395599	0	0.797514	-1.85696	0.642181	0.715173	0	6.39895	-5.30907	0.0328224	1	EVM%20prediction%20Contig4.546	Contig4	1597573	1598820	+	1248	protein_coding	- && - && PF01343:Peptidase family S49	Peptidase_S49
47	evm.TU.Contig5.801	235	176	141	1070	698	1432	1122	1176	656	17.7721	12.3504	10.2211	149.688	99.5055	203.696	115.079	134.199	68.5842		1478.29	131.158	3.49552	5.28991e-52	9.56724e-51	1187.79	150.855	2.97758	4.74437e-33	1.20714e-31	869.811	1196.34	-0.459954	0.245591	0.415659	EVM%20prediction%20Contig5.801	Contig5	2445486	2446082	+	597	protein_coding	- && sp|Q08586|FCPC_PHATR Fucoxanthin-chlorophyll a-c binding protein C, chloroplastic OS=Phaeodactylum tricornutum OX=2850 GN=FCPC PE=2 SV=1 && PF00504:Chlorophyll A-B binding protein	-
48	novel.347	13	25	19	91	120	111	133	136	137	1.38102	2.46429	1.93472	17.8826	24.0302	22.1793	19.162	21.8004	20.1199		148.871	13.3833	3.47037	6.72825e-24	5.3462e-23	162.552	15.4031	3.39567	2.61522e-17	3.28819e-16	118.915	120.339	-0.0175768	0.953796	0.974712	-	Contig3	2630429	2630936	+	425	-	- && - && -	-
49	evm.TU.Contig9.290	1083	1175	840	5775	5835	5817	3618	3494	3635	86.6952	87.277	64.4546	855.165	880.497	875.859	392.797	422.045	402.272		8048.55	732.374	3.45807	8.5865e-158	2.1343e-155	4298.22	842.573	2.35081	2.83346e-68	2.89132e-66	3143.88	6508.9	-1.05003	1.15568e-35	6.73038e-33	EVM%20prediction%20Contig9.290	Contig9	929867	930430	-	564	protein_coding	- && - && -	-
50	evm.TU.Contig3.233	265	233	156	1180	1245	1237	712	801	767	12.865	10.4958	7.25931	105.968	113.934	112.954	46.8788	58.6766	51.4763		1691.62	155.065	3.44827	2.89555e-88	1.31166e-86	914.483	178.367	2.35836	2.31779e-28	4.84239e-27	669.155	1367.92	-1.03232	1.46384e-14	5.03324e-13	EVM%20prediction%20Contig3.233	Contig3	704589	705518	+	930	protein_coding	- && - && PF00300:Histidine phosphatase superfamily (branch 1)	-
51	evm.TU.Contig27.104	81	67	71	402	338	461	365	249	297	2.00167	1.53631	1.6818	18.3766	15.745	21.4278	12.233	9.28488	10.1464		554.716	51.9472	3.41839	8.71404e-62	1.98762e-60	362.158	59.7589	2.60102	3.38749e-23	5.63265e-22	264.686	448.749	-0.760798	0.000205543	0.00129147	EVM%20prediction%20Contig27.104	Contig27	345330	347243	+	1827	protein_coding	- && - && PF05548:Gametolysin peptidase M11	-
52	evm.TU.Contig5.600	199	152	125	848	779	962	661	659	651	8.88685	6.29845	5.35073	70.0522	65.5771	80.805	40.0341	44.4068	40.1906		1195.94	113.064	3.40452	7.18933e-78	2.50696e-76	788.953	130.048	2.60187	1.51016e-34	4.14715e-33	577.153	967.339	-0.745446	3.4492e-07	3.85368e-06	EVM%20prediction%20Contig5.600	Contig5	1827944	1829152	-	1011	protein_coding	- && sp|P26988|G3P_PHYIN Glyceraldehyde-3-phosphate dehydrogenase OS=Phytophthora infestans OX=4787 GN=GPDA PE=3 SV=1 && PF02800:Glyceraldehyde 3-phosphate dehydrogenase, C-terminal domain|PF00044:Glyceraldehyde 3-phosphate dehydrogenase, NAD binding doma	-
53	evm.TU.Contig25.182	2733	2582	1762	12354	12892	13040	8665	8346	7724	63.473	55.6418	39.2251	530.748	564.404	569.634	272.93	292.481	247.994		17685.7	1676.24	3.39936	1.177e-115	1.12969e-113	9900.15	1928.24	2.3602	3.45835e-55	2.22021e-53	7242.79	14301.8	-0.98167	1.27114e-28	2.5201e-26	EVM%20prediction%20Contig25.182	Contig25	590243	592186	-	1944	protein_coding	- && - && PF06325:Ribosomal protein L11 methyltransferase (PrmA)	-
54	novel.405	61	79	51	279	377	359	175	234	132	2.06762	2.48464	1.65699	17.4935	24.0881	22.8878	8.04476	11.9682	6.18535		469.356	45.0452	3.37974	1.56167e-51	2.78288e-50	218.468	51.8282	2.07391	2.42034e-09	1.60594e-08	160.064	379.391	-1.24705	2.7461e-06	2.63534e-05	-	Contig4	1010083	1011504	+	1332	-	- && - && -	-
55	novel.449	147	140	94	576	692	751	279	397	302	2.94448	2.60205	1.8048	21.3425	26.1287	28.2944	7.57931	11.9992	8.36273		933.47	90.2332	3.37146	4.18673e-69	1.1465e-67	394.378	103.799	1.92528	2.8267e-12	2.47088e-11	288.822	754.708	-1.38736	9.1977e-12	2.08526e-10	-	Contig4	2229021	2231274	-	2254	-	- && - && -	-
56	evm.TU.Contig14.58	8703	8027	7771	40563	44908	43785	36561	36867	41239	130.195	111.423	111.432	1122.5	1266.4	1232.03	741.785	832.212	852.872		59719	5803.95	3.36312	1.60982e-205	1.41869e-202	45865.2	6677.07	2.78015	3.37941e-153	4.68e-150	33545.3	48287.6	-0.525556	8.14304e-10	1.36962e-08	EVM%20prediction%20Contig14.58	Contig14	338321	341688	-	3018	protein_coding	- && sp|Q87I05|GCSP_VIBPA Glycine dehydrogenase (decarboxylating) OS=Vibrio parahaemolyticus serotype O3:K6 (strain RIMD 2210633) OX=223926 GN=gcvP PE=3 SV=1 && PF02347:Glycine cleavage system P-protein	-
57	evm.TU.Contig28.79	1840	1939	1574	9647	9219	9112	8857	7808	8711	73.8433	72.2049	60.5489	716.171	697.424	687.821	482.074	472.828	483.293		12917.5	1265.94	3.35108	3.75167e-197	2.27304e-194	10130.6	1456.44	2.79824	3.21671e-146	3.11828e-143	7407.92	10447.4	-0.496006	3.54104e-11	7.28375e-10	EVM%20prediction%20Contig28.79	Contig28	240585	241809	+	1125	protein_coding	- && sp|Q54I86|S35B1_DICDI Solute carrier family 35 member B1 OS=Dictyostelium discoideum OX=44689 GN=slc35b1 PE=3 SV=2 && PF08449:UAA transporter family	-
58	evm.TU.Contig29.72	1006	886	725	4073	6119	3327	4312	3637	6991	31.3455	25.6157	21.6533	234.759	359.4	194.984	182.217	170.998	301.138		6246.03	620.39	3.33186	8.90833e-70	2.48869e-68	5939.24	713.656	3.05719	1.59141e-57	1.07882e-55	4338.41	5047.02	-0.21825	0.538855	0.692464	EVM%20prediction%20Contig29.72	Contig29	234651	236099	+	1449	protein_coding	- && - && PF05920:Homeobox KN domain	Coprinus_mating
59	evm.TU.Contig8.300	189	241	181	846	1105	1176	811	965	762	9.11657	10.7865	8.36868	75.4869	100.474	106.695	53.0547	70.2372	50.8129		1446.21	144.139	3.32596	1.4796e-85	6.23617e-84	1020.36	165.849	2.62014	9.00335e-42	3.40931e-40	746.968	1169.11	-0.646884	0.00014793	0.000961666	EVM%20prediction%20Contig8.300	Contig8	968192	969127	+	936	protein_coding	- && sp|Q5M8E6|METL2_XENTR tRNA N(3)-methylcytidine methyltransferase METTL2 OS=Xenopus tropicalis OX=8364 GN=mettl2 PE=2 SV=1 && PF13489:Methyltransferase domain	-
60	evm.TU.Contig3.220	1004	863	827	4433	4777	4582	2125	1801	2216	53.2035	42.4338	42.0068	434.546	477.179	456.699	152.721	144.009	162.34		6371.05	638.766	3.31857	1.52896e-157	3.70543e-155	2449.09	734.818	1.73719	6.92037e-37	2.15711e-35	1790.45	5151.72	-1.52454	1.1909e-60	5.54838e-57	EVM%20prediction%20Contig3.220	Contig3	661379	662230	+	852	protein_coding	- && - && -	-
61	evm.TU.Contig4.928	4919	5040	3701	22956	23836	22997	16729	16514	18230	105.006	99.8301	75.7291	906.49	959.155	923.369	484.327	531.934	537.986		32232.9	3231.75	3.31816	1.4532e-149	2.81746e-147	20584.3	3717.89	2.46899	4.74807e-86	7.93583e-84	15055	26065.6	-0.791936	9.12716e-24	1.04996e-21	EVM%20prediction%20Contig4.928	Contig4	2784608	2786722	-	2115	protein_coding	- && - && PF13424:Tetratricopeptide repeat	-
62	evm.TU.Contig10.32	695	759	609	3281	3645	3589	2408	2606	2672	55.6354	56.3772	46.7296	485.852	550.027	540.392	261.431	314.783	295.701		4858.37	487.655	3.31649	1.57009e-161	4.22791e-159	3079.4	561.052	2.45627	3.05573e-75	3.84704e-73	2252.86	3928.37	-0.802433	3.97477e-14	1.27275e-12	EVM%20prediction%20Contig10.32	Contig10	100061	100624	+	564	protein_coding	- && - && -	-
63	evm.TU.Contig3.642	17	25	18	103	73	128	51	26	62	0.545507	0.744367	0.553646	6.11393	4.41565	7.72557	2.2195	1.25891	2.75038		140.414	14.129	3.31034	1.76999e-20	1.21089e-19	54.8826	16.2584	1.75571	0.002584	0.00628431	40.0547	113.62	-1.50095	0.000435079	0.00253221	EVM%20prediction%20Contig3.642	Contig3	2053202	2054608	-	1407	protein_coding	- && sp|A1T726|Y2161_MYCVP Uncharacterized oxidoreductase Mvan_2161 OS=Mycolicibacterium vanbaalenii (strain DSM 7251 / JCM 13017 / BCRC 16820 / KCTC 9966 / NRRL B-24157 / PYR-1) OX=350058 GN=Mvan_2161 PE=3 SV=1 && PF00248:Aldo/keto reductase family	Aldo_ket_red
64	novel.147	16	12	19	66	80	91	75	81	40	0.296422	0.206285	0.337405	2.26186	2.79383	3.17103	1.88445	2.26436	1.02447		109.595	11.1558	3.29872	7.64178e-18	4.50605e-17	78.9092	12.8344	2.62065	1.79445e-06	8.14773e-06	57.7986	88.6069	-0.617995	0.144171	0.284495	-	Contig18	786282	788804	-	2437	-	- && - && -	-
65	evm.TU.Contig23.26	281	256	203	1308	1160	1250	742	481	756	6.67024	5.63859	4.61891	57.4347	51.9055	55.8103	23.8876	17.2286	24.8088		1716.41	175.348	3.29187	2.63947e-105	1.86766e-103	785.111	201.712	1.96146	1.44014e-20	2.09935e-19	573.517	1388.38	-1.2745	4.01602e-17	1.92452e-15	EVM%20prediction%20Contig23.26	Contig23	89012	90913	-	1902	protein_coding	- && - && -	-
66	evm.TU.Contig17.62	715	825	725	3838	3748	3740	2792	2022	2555	36.2305	38.7898	35.2139	359.753	358.004	356.458	191.874	154.603	178.981		5229.96	535.035	3.28892	4.52047e-202	3.1301e-199	2931.24	615.602	2.25152	4.01354e-67	3.89072e-65	2142.33	4229.74	-0.98104	1.59794e-22	1.48896e-20	EVM%20prediction%20Contig17.62	Contig17	184429	185319	+	891	protein_coding	- && sp|P28643|FABG_CUPLA 3-oxoacyl-[acyl-carrier-protein] reductase, chloroplastic OS=Cuphea lanceolata OX=3930 GN=CLKR27 PE=2 SV=1 && PF13561:Enoyl-(Acyl carrier protein) reductase	-
67	evm.TU.Contig10.346	2892	2535	2126	12243	12812	12786	8439	8646	8741	71.233	57.9371	50.1943	557.831	594.868	592.361	281.908	321.343	297.641		17479.7	1790.61	3.28729	1.85207e-141	3.04305e-139	10340.1	2059.81	2.32776	2.39391e-71	2.79598e-69	7564.25	14135.1	-0.902116	1.99726e-26	3.00169e-24	EVM%20prediction%20Contig10.346	Contig10	1091974	1093806	+	1833	protein_coding	- && sp|P74369|Y1647_SYNY3 UPF0014 membrane protein slr1647 OS=Synechocystis sp. (strain PCC 6803 / Kazusa) OX=1111708 GN=slr1647 PE=3 SV=1 && PF03649:Uncharacterised protein family (UPF0014)|PF00005:ABC transporter	ABC_tran
68	evm.TU.Contig17.176	8482	9260	7969	40948	43429	42908	33780	35808	34914	393.983	399.104	354.806	3518.39	3802.59	3748.75	2128	2509.74	2241.96		58798.3	6077.63	3.27419	5.49836e-227	6.66263e-224	41872.3	6992.51	2.58209	2.32315e-139	1.87672e-136	30635.2	47546.6	-0.634183	1.83975e-13	5.35711e-12	EVM%20prediction%20Contig17.176	Contig17	559845	561051	-	972	protein_coding	- && - && PF11264:Thylakoid formation protein	-
69	evm.TU.Contig28.118	298	339	282	1430	1591	1524	1198	1217	1200	17.183	18.1376	15.5862	152.529	172.932	165.287	93.6859	105.887	95.6565		2099.83	217.121	3.27343	6.15562e-136	8.77538e-134	1447.44	249.81	2.5342	7.05001e-64	6.04804e-62	1058.9	1697.86	-0.681526	7.29845e-09	1.05274e-07	EVM%20prediction%20Contig28.118	Contig28	363084	363866	-	783	protein_coding	- && - && PF12697:Alpha/beta hydrolase family	-
70	evm.TU.Contig9.342	159	154	165	783	679	889	544	503	524	3.85949	3.46856	3.83906	35.1581	31.0687	40.5885	17.9087	18.4234	17.5838		1085.9	113.155	3.26302	2.63389e-89	1.22515e-87	627.903	130.186	2.27026	1.20215e-32	2.9958e-31	459.238	878.413	-0.935811	1.82818e-09	2.91695e-08	EVM%20prediction%20Contig9.342	Contig9	1075392	1077515	+	1860	protein_coding	- && sp|Q5IFN2|CRYD_OSTTA Cryptochrome DASH, chloroplastic/mitochondrial OS=Ostreococcus tauri OX=70448 GN=Ot01g06470 PE=3 SV=1 && PF03441:FAD binding domain of DNA photolyase|PF00875:DNA photolyase	-
71	evm.TU.Contig25.37	12	21	4	90	36	54	62	94	4	0.414209	0.672594	0.132345	5.74661	2.3424	3.50591	2.90244	4.89593	0.190874		82.8286	8.67998	3.25085	1.98968e-10	7.17826e-10	65.3828	9.98726	2.70791	0.00163604	0.00420237	48.0194	67.0891	-0.48467	0.494964	0.657458	EVM%20prediction%20Contig25.37	Contig25	145165	146472	-	1308	protein_coding	- && sp|G5EGA5|FAT2_CAEEL Delta(12) fatty acid desaturase fat-2 OS=Caenorhabditis elegans OX=6239 GN=fat-2 PE=1 SV=1 && PF00487:Fatty acid desaturase	-
72	novel.513	15	13	8	34	96	45	19	2	36	0.725864	0.583718	0.371076	3.04351	8.757	4.09586	1.24696	0.146037	2.40833		81.0378	8.53803	3.24798	6.69387e-11	2.49963e-10	22.2209	9.82067	1.18152	0.223087	0.306665	16.1765	65.4128	-2.00971	0.00546026	0.0217616	-	Contig5	935980	937005	-	933	-	- && - && -	-
73	evm.TU.Contig6.264	1568	1564	1190	6699	7281	7037	4399	4182	4384	40.4764	37.4618	29.445	319.888	354.297	341.674	154.008	162.896	156.45		9709.17	1022.88	3.24679	9.70246e-140	1.5419e-137	5183.82	1176.74	2.13926	3.24604e-61	2.6667e-59	3791.49	7850.87	-1.05019	3.02213e-35	1.56446e-32	EVM%20prediction%20Contig6.264	Contig6	805737	807485	+	1749	protein_coding	- && - && PF03547:Membrane transport protein	-
74	evm.TU.Contig8.345	4673	4727	2960	19240	20883	19664	12549	11507	12846	235.996	221.508	143.287	1797.4	1988.02	1867.88	859.51	876.88	896.861		27617.4	2924.82	3.23918	1.99261e-97	1.12304e-95	14740.5	3364.62	2.13128	3.94374e-45	1.67678e-43	10779.5	22331.5	-1.0508	3.63348e-43	5.64279e-40	EVM%20prediction%20Contig8.345	Contig8	1074560	1075551	+	894	protein_coding	- && sp|P0CQ45|REXO4_CRYNB RNA exonuclease 4 OS=Cryptococcus neoformans var. neoformans serotype D (strain B-3501A) OX=283643 GN=REX4 PE=3 SV=1 && PF00929:Exonuclease	Exonuc_X-T
75	evm.TU.Contig28.136	1506	1630	1428	7853	7348	6841	5225	5016	5218	36.0902	36.245	32.8021	348.122	331.936	308.357	169.818	181.381	172.869		10173.9	1078.97	3.23716	3.33158e-199	2.15309e-196	6182.22	1241.39	2.31611	1.6244e-108	4.63144e-106	4521.86	8228.72	-0.863866	1.48768e-23	1.59335e-21	EVM%20prediction%20Contig28.136	Contig28	421303	423186	+	1884	protein_coding	- && - && -	-
76	novel.439	191	172	157	792	825	891	757	845	816	6.23079	5.20635	4.90928	47.7932	50.7322	54.6709	33.4918	41.5945	36.8001		1158.76	123.225	3.23414	1.46213e-96	8.05334e-95	969.659	141.757	2.7744	1.85589e-51	9.995e-50	709.508	937.057	-0.401879	0.00536799	0.0214238	-	Contig4	1436814	1438197	-	1384	-	- && Q6NLB0.1 RecName: Full=Glutathione S-transferase L1; Short=AtGSTL1; AltName: Full=GST class-lambda member 1 && PF13417:Glutathione S-transferase, N-terminal domain	-
77	evm.TU.Contig6.386	1982	2033	1669	9101	9204	8920	9923	8210	9439	38.4881	36.6316	31.0661	326.921	336.914	325.804	261.336	240.567	253.395		12572.7	1344.69	3.225	4.77225e-180	2.0114e-177	10995	1547.02	2.82936	5.45964e-144	4.81143e-141	8038.73	10167.5	-0.338879	8.94817e-06	7.7779e-05	EVM%20prediction%20Contig6.386	Contig6	1218668	1220992	-	2325	protein_coding	- && sp|A7GNB6|XPT_BACCN Xanthine phosphoribosyltransferase OS=Bacillus cytotoxicus (strain DSM 22905 / CIP 110041 / 391-98 / NVH 391-98) OX=315749 GN=xpt PE=3 SV=1 && PF00156:Phosphoribosyl transferase domain	Pribosyltran
78	novel.463	204	273	186	777	1465	910	2199	2025	2685	1.11236	1.38125	0.972157	7.83732	15.0582	9.33309	16.262	16.6613	20.2399		1458.14	156.3	3.22112	1.09547e-51	1.96657e-50	2756.68	179.843	3.93728	6.90405e-132	4.78056e-129	2015.29	1177.85	0.77485	0.0116466	0.0411852	-	Contig47	98319	106598	+	8280	-	- && Q86GV3.1 RecName: Full=Receptor-type guanylate cyclase gcy-28; AltName: Full=GCY-X1; Flags: Precursor && PF00233:3'5'-cyclic nucleotide phosphodiesterase|PF00211:Adenylate and Guanylate cyclase catalytic domain	Guanylate_cyc
79	evm.TU.Contig17.139	45436	44703	29696	190382	187317	192317	110526	114053	90653	2790.99	2547.95	1748.5	21632.9	21689.8	22220	9207.81	10571.5	7698.21		263246	28367.9	3.21409	4.41948e-107	3.29557e-105	126439	32633.4	1.95402	1.90079e-36	5.70472e-35	92536.4	212899	-1.20209	3.80952e-31	1.07567e-28	EVM%20prediction%20Contig17.139	Contig17	450332	451066	+	735	protein_coding	- && - && -	-
80	evm.TU.Contig7.84	354	322	287	1563	1660	1361	1170	842	1375	8.22153	6.93906	6.3891	67.149	72.6738	59.4534	36.8527	29.5074	44.147		2116.44	228.176	3.21406	3.43785e-112	3.00239e-110	1345.28	262.492	2.35824	1.3663e-37	4.32839e-36	982.791	1711.38	-0.799697	6.58379e-08	8.1479e-07	EVM%20prediction%20Contig7.84	Contig7	352406	354443	-	1944	protein_coding	- && - && -	-
81	evm.TU.Contig3.219	2116	1797	1405	7932	9140	8260	4248	4374	3998	67.7551	53.3913	43.1232	469.83	551.687	497.48	184.478	211.337	176.978		11703.7	1261.38	3.21405	7.01855e-105	4.85985e-103	5056.8	1450.95	1.80131	2.47121e-32	6.08019e-31	3699.98	9462.58	-1.35491	6.04021e-42	8.04038e-39	EVM%20prediction%20Contig3.219	Contig3	659314	660723	-	1410	protein_coding	- && - && -	-
82	evm.TU.Contig10.85	5222	4529	3106	18811	20625	21634	14644	15938	14236	326.095	262.425	185.916	2172.95	2427.85	2541.05	1240.23	1501.8	1228.98		28220.3	3048.98	3.21039	3.76833e-88	1.69908e-86	17976.7	3507.13	2.3578	3.57441e-48	1.73252e-46	13155.1	22819.1	-0.794689	2.80543e-15	1.04148e-13	EVM%20prediction%20Contig10.85	Contig10	259431	260456	-	723	protein_coding	- && - && -	-
83	novel.166	167	128	98	610	633	616	470	648	677	8.49081	6.03863	4.77603	57.3712	60.6676	58.9091	32.4089	49.7139	47.585		858.62	93.3531	3.20303	1.90832e-63	4.60181e-62	721.407	107.374	2.74883	1.98917e-28	4.19197e-27	527.942	694.337	-0.396002	0.0291298	0.0852217	-	Contig19	138014	139076	-	888	-	- && - && -	-
84	evm.TU.Contig3.832	1170	1248	897	4797	5529	5259	3688	4063	3679	52.8769	52.3348	38.858	401.034	471.028	447.046	226.05	277.075	229.858		7201.48	783.853	3.19965	4.92101e-123	5.81759e-121	4585	901.788	2.34595	5.30215e-60	3.98442e-58	3355.22	5822.57	-0.795485	1.79122e-13	5.23217e-12	EVM%20prediction%20Contig3.832	Contig3	2560103	2561101	+	999	protein_coding	- && - && PF09353:Domain of unknown function (DUF1995)	-
85	evm.TU.Contig17.267	968	1028	750	3652	4817	4395	2721	3082	2908	51.2958	50.5469	38.0957	357.988	481.175	438.06	195.555	246.438	213.034		5947.23	649.347	3.19516	4.10448e-105	2.8625e-103	3494.64	747.045	2.22574	4.22142e-52	2.33843e-50	2557.23	4807.39	-0.910903	1.98197e-13	5.75326e-12	EVM%20prediction%20Contig17.267	Contig17	860196	861047	-	852	protein_coding	- && sp|P0CV14|RLR48_PLAVT Secreted RxLR effector protein 48 OS=Plasmopara viticola OX=143451 GN=RXLR48 PE=2 SV=1 && PF10294:Lysine methyltransferase	-
86	evm.TU.Contig12.122	4767	5167	4238	20715	23475	22140	19645	15935	21138	289.28	290.942	246.514	2325.35	2685.34	2527.08	1616.81	1459.13	1773.31		30646.4	3350.32	3.19334	1.79857e-177	6.45755e-175	22591.5	3854.58	2.55115	1.83004e-114	7.09617e-112	16512.7	24779	-0.5855	1.1022e-10	2.11758e-09	EVM%20prediction%20Contig12.122	Contig12	342162	343054	+	744	protein_coding	- && - && PF00778:DIX domain	DIX
87	evm.TU.Contig9.43	7454	7165	6187	31319	33171	32536	23255	23712	24034	173.922	155.123	138.374	1351.77	1458.96	1427.9	735.893	834.839	775.247		44819.1	4926.32	3.18557	1.50836e-176	5.22217e-174	28424.6	5667.38	2.3264	7.57756e-100	1.74897e-97	20793.6	36242.5	-0.801585	5.9539e-23	5.83984e-21	EVM%20prediction%20Contig9.43	Contig9	154127	156159	-	1935	protein_coding	- && sp|Q54L40|SAE2_DICDI SUMO-activating enzyme subunit 2 OS=Dictyostelium discoideum OX=44689 GN=uba2 PE=3 SV=1 && PF00899:ThiF family|PF14732:Ubiquitin/SUMO-activating enzyme ubiquitin-like domain	-
88	evm.TU.Contig18.131	96	84	73	349	511	319	478	533	667	4.64553	3.77171	3.38606	31.2407	46.6128	29.0351	31.3708	38.9189	44.621		544.819	59.979	3.18432	2.68975e-45	4.1257e-44	671.481	68.9968	3.28361	3.39667e-46	1.4967e-44	491.075	440.272	0.157351	0.462738	0.631058	EVM%20prediction%20Contig18.131	Contig18	488375	489307	-	933	protein_coding	- && sp|Q0WWW9|XYLL3_ARATH D-xylose-proton symporter-like 3, chloroplastic OS=Arabidopsis thaliana OX=3702 GN=At5g59250 PE=1 SV=2 && PF00083:Sugar (and other) transporter	Sugar_tr
89	evm.TU.Contig8.346	1355	1843	1190	6281	7477	6565	3466	3571	3715	41.3635	52.2033	34.8203	354.681	430.254	376.948	143.496	164.489	156.778		9390.16	1034.2	3.18243	7.62455e-107	5.64216e-105	4304.29	1189.97	1.85459	9.06983e-37	2.80009e-35	3148.64	7591.63	-1.26985	7.62456e-37	7.10457e-34	EVM%20prediction%20Contig8.346	Contig8	1075828	1077306	-	1479	protein_coding	- && - && -	-
90	evm.TU.Contig4.570	1768	1671	1333	6931	7936	7280	5826	5040	5636	181.004	158.737	130.811	1312.61	1531.54	1401.87	808.93	778.587	797.677		10232.3	1130.19	3.17861	1.56615e-129	1.97172e-127	6586.03	1300.15	2.34087	1.12122e-76	1.4688e-74	4815.79	8273.05	-0.780616	1.42702e-19	9.84962e-18	EVM%20prediction%20Contig4.570	Contig4	1686620	1687422	-	441	protein_coding	- && - && -	-
91	evm.TU.Contig27.45	4064	3969	3174	16200	18167	17409	10184	10303	11235	96.9279	87.8358	72.5622	714.729	816.768	780.976	329.418	370.79	370.439		23921.9	2653.05	3.17265	3.4889e-144	6.14935e-142	12691.3	3052.11	2.05598	1.63109e-64	1.42448e-62	9282.79	19342.3	-1.05918	1.38849e-33	6.16095e-31	EVM%20prediction%20Contig27.45	Contig27	144368	146260	-	1893	protein_coding	- && sp|O05519|YDIF_BACSU Putative ATP-binding protein YdiF OS=Bacillus subtilis (strain 168) OX=224308 GN=ydiF PE=3 SV=2 && PF12848:ABC transporter|PF00005:ABC transporter	ABC_tran
92	evm.TU.Contig27.2	37	30	10	129	131	95	124	50	89	1.19749	0.900924	0.310227	7.72312	7.99214	5.78314	5.44285	2.44181	3.98209		163.813	18.2884	3.16553	6.85943e-18	4.06451e-17	103.614	21.0319	2.30286	1.78231e-05	6.83454e-05	75.6279	132.469	-0.806154	0.029119	0.0852177	EVM%20prediction%20Contig27.2	Contig27	15052	16571	-	1395	protein_coding	- && - && PF03842:Silicon transporter	-
93	evm.TU.Contig9.92	4583	4772	3642	19329	20441	19795	18818	16787	17637	106.603	102.995	81.2023	831.689	896.277	866.053	593.645	589.2	567.145		27513.6	3074.2	3.16187	1.74904e-151	3.68592e-149	21267.3	3536.73	2.58816	6.56676e-112	2.19511e-109	15553.4	22248.6	-0.516493	2.89609e-12	7.02753e-11	EVM%20prediction%20Contig9.92	Contig9	296374	299930	-	1941	protein_coding	- && sp|P21218|PORB_ARATH Protochlorophyllide reductase B, chloroplastic OS=Arabidopsis thaliana OX=3702 GN=PORB PE=1 SV=3 && PF00106:short chain dehydrogenase|PF10294:Lysine methyltransferase	adh_short
94	evm.TU.Contig30.86	168	195	158	744	806	825	527	476	484	6.09236	6.56155	5.49214	49.9092	55.0975	56.2729	25.9191	26.0467	24.2645		1097.34	123.058	3.15612	2.20491e-95	1.168e-93	594.213	141.586	2.06896	2.10263e-26	4.01239e-25	434.599	887.327	-1.02994	1.04375e-12	2.73964e-11	EVM%20prediction%20Contig30.86	Contig30	239628	240872	-	1245	protein_coding	- && - && -	-
95	evm.TU.Contig27.59	88	88	80	362	408	396	335	355	257	8.9484	8.30311	7.7976	68.093	78.2065	75.7402	46.1999	54.4704	36.1281		538.756	60.5815	3.15311	5.73783e-63	1.35996e-61	380.245	69.6978	2.44745	5.47375e-21	8.17604e-20	278.346	435.614	-0.647151	0.00180066	0.00859827	EVM%20prediction%20Contig27.59	Contig27	192959	193544	+	444	protein_coding	- && - && -	-
96	evm.TU.Contig14.57	1100	1149	1058	5190	5100	4748	3855	2945	3692	91.9697	89.1389	84.7902	802.695	803.789	746.675	437.129	371.541	426.739		6942.83	782.152	3.15007	7.08822e-194	3.8174e-191	4176.93	899.881	2.21482	6.27412e-80	9.21535e-78	3053.05	5614.92	-0.878799	4.22064e-21	3.54306e-19	EVM%20prediction%20Contig14.57	Contig14	337208	337747	-	540	protein_coding	- && - && PF00583:Acetyltransferase (GNAT) family	Acetyltransf_1
97	evm.TU.Contig9.57	737	696	649	2839	3393	3203	3334	2741	3143	8.55169	7.49358	7.21834	60.937	74.2145	69.9053	52.4667	47.9914	50.4171		4360.36	493.058	3.14488	4.93281e-136	7.13711e-134	3675.61	567.234	2.69634	2.94223e-110	9.20063e-108	2687.32	3525.24	-0.391431	0.000119068	0.000794188	EVM%20prediction%20Contig9.57	Contig9	202238	206273	-	3891	protein_coding	- && sp|Q6DFV1|CNDG2_MOUSE Condensin-2 complex subunit G2 OS=Mus musculus OX=10090 GN=Ncapg2 PE=1 SV=2 && PF12422:Condensin II non structural maintenance of chromosomes subunit	-
98	evm.TU.Contig10.294	3268	3630	3161	14463	15614	15434	13147	11891	12477	51.3919	52.9681	47.6481	420.729	462.857	456.52	280.397	282.163	271.251		21025.3	2377.25	3.14473	1.26091e-202	9.40249e-200	14988.5	2735.15	2.45413	2.34453e-147	2.52532e-144	10961.8	17001.4	-0.633189	3.28055e-16	1.35858e-14	EVM%20prediction%20Contig10.294	Contig10	851771	854856	+	2871	protein_coding	- && - && -	-
99	evm.TU.Contig9.294	5994	5850	4276	25369	24817	22908	18361	16149	18189	279.279	252.914	190.971	2186.54	2179.67	2007.6	1160.25	1135.37	1171.6		33744.8	3816.29	3.14445	1.71685e-121	1.98133e-119	21036.6	4390.21	2.26057	6.05774e-69	6.31438e-67	15382.5	27290.9	-0.827131	5.61123e-29	1.1619e-26	EVM%20prediction%20Contig9.294	Contig9	935339	936307	+	969	protein_coding	- && sp|P49961|ENTP1_HUMAN Ectonucleoside triphosphate diphosphohydrolase 1 OS=Homo sapiens OX=9606 GN=ENTPD1 PE=1 SV=1 && PF01150:GDA1/CD39 (nucleoside phosphatase) family	-
100	evm.TU.Contig9.297	317	319	236	1260	1419	1270	1179	967	1070	23.0469	21.5199	16.4465	169.456	194.472	173.671	116.252	106.084	107.544		1824.23	206.352	3.14436	9.49018e-98	5.41164e-96	1282.58	237.391	2.43401	1.56176e-47	7.40551e-46	937.778	1474.97	-0.653193	4.3973e-08	5.58229e-07	EVM%20prediction%20Contig9.297	Contig9	943790	944853	+	621	protein_coding	- && sp|P0DO19|LHR31_CHLRE Light-harvesting complex stress-related protein 3.1, chloroplastic OS=Chlamydomonas reinhardtii OX=3055 GN=LHCSR3.1 PE=1 SV=1 && PF00504:Chlorophyll A-B binding protein	-
101	evm.TU.Contig8.299	586	674	565	2496	3031	2681	2672	2453	3148	16.8303	17.9617	15.5543	132.608	164.096	144.83	104.079	106.307	124.99		3792.91	431.111	3.13698	5.97509e-134	8.15811e-132	3301.54	496.022	2.73455	4.71575e-97	9.1429e-95	2413.75	3066.34	-0.345183	0.00242825	0.0110948	EVM%20prediction%20Contig8.299	Contig8	966129	967700	+	1572	protein_coding	- && sp|Q54EV4|MCFA_DICDI Mitochondrial substrate carrier family protein A OS=Dictyostelium discoideum OX=44689 GN=mcfA PE=3 SV=1 && PF00153:Mitochondrial carrier protein	Mito_carr
102	evm.TU.Contig24.121	838	890	795	3777	3895	3685	2730	2948	2820	51.8994	51.1451	47.1947	432.71	454.722	429.264	229.305	275.496	241.444		5244.88	596.601	3.1361	9.72606e-182	4.28566e-179	3406.43	686.403	2.31097	3.26501e-77	4.39597e-75	2492.43	4241.39	-0.767305	3.83918e-14	1.23357e-12	EVM%20prediction%20Contig24.121	Contig24	362049	362777	-	729	protein_coding	- && - && PF08241:Methyltransferase domain	Methyltransf_11
103	evm.TU.Contig6.352	170	181	92	529	759	694	476	432	356	20.6325	20.3834	10.7028	118.765	173.646	158.428	78.3508	79.1145	59.7313		916.659	104.756	3.12934	1.08453e-45	1.69845e-44	505.797	120.506	2.06932	8.11559e-15	8.63585e-14	370.064	740.88	-1.00178	1.29919e-07	1.54412e-06	EVM%20prediction%20Contig6.352	Contig6	1098656	1099027	+	372	protein_coding	- && - && -	-
104	evm.TU.Contig27.3	47	48	34	177	205	195	128	105	100	1.39513	1.32207	0.967395	9.71899	11.4707	10.8873	5.153	4.70301	4.10361		266.625	30.521	3.12728	2.95072e-35	3.42977e-34	132.92	35.1118	1.92079	3.40714e-07	1.71045e-06	97.2097	215.571	-1.14892	1.94782e-05	0.00015606	EVM%20prediction%20Contig27.3	Contig27	18917	20437	-	1521	protein_coding	- && - && PF03842:Silicon transporter	-
105	novel.94	3	4	4	13	19	17	54	1	18	0.057006	0.0705269	0.0728564	0.456956	0.68057	0.607599	1.39164	0.0286727	0.472847		22.6627	2.59414	3.12469	5.07656e-05	0.000107356	28.1272	2.98517	3.23801	0.00397887	0.00922094	20.4722	18.3162	0.164586	0.864179	1	-	Contig16	396588	398963	+	2376	-	- && P25600.2 PUTATIVE PSEUDOGENE: RecName: Full=Putative transposon Ty5-1 protein YCL074W && -	-
106	evm.TU.Contig7.225	856	876	599	3552	3421	3374	2565	2159	2366	57.7688	54.8554	38.7485	443.429	435.204	428.286	234.769	219.858	220.741		4777.39	551.497	3.1149	3.29325e-105	2.31339e-103	2828.85	634.445	2.15675	1.74413e-45	7.53031e-44	2068.47	3863.81	-0.901389	1.02619e-23	1.1516e-21	EVM%20prediction%20Contig7.225	Contig7	792728	793396	-	669	protein_coding	- && - && -	-
107	evm.TU.Contig28.147	3117	3019	2217	12801	11902	12390	11278	10218	11087	245.6	220.724	167.442	1865.81	1767.79	1836.25	1205.19	1214.86	1207.69		17126.2	1977.72	3.11436	4.47125e-119	4.66067e-117	13015.4	2275.13	2.51626	1.25255e-82	1.99052e-80	9518.28	13852.1	-0.541351	4.54567e-13	1.2758e-11	EVM%20prediction%20Contig28.147	Contig28	452344	452916	+	573	protein_coding	- && - && -	-
108	novel.146	13	5	8	41	38	37	41	13	21	0.653601	0.233257	0.385538	3.81316	3.60141	3.49897	2.79568	0.98624	1.45961		53.5467	6.22291	3.11357	2.99816e-09	9.80902e-09	29.4512	7.1557	2.04696	0.0137467	0.0278031	21.4913	43.3097	-1.0068	0.0948441	0.208237	-	Contig18	758897	776567	-	898	-	- && Q86GV3.1 RecName: Full=Receptor-type guanylate cyclase gcy-28; AltName: Full=GCY-X1; Flags: Precursor && PF00211:Adenylate and Guanylate cyclase catalytic domain	Guanylate_cyc
109	evm.TU.Contig4.661	768	782	584	3062	3246	3125	2439	2766	2504	24.9097	23.5347	18.1563	183.714	198.461	190.645	107.288	135.372	112.277		4357.16	504.913	3.1094	4.85503e-121	5.40973e-119	3093.72	580.866	2.41297	8.94464e-58	6.23808e-56	2264.04	3523.36	-0.638424	1.0265e-08	1.44704e-07	EVM%20prediction%20Contig4.661	Contig4	2009342	2010733	-	1392	protein_coding	- && - && PF14023:Protein of unknown function (DUF4239)	-
110	evm.TU.Contig22.54	391	459	212	1664	1521	1502	1240	1091	1114	33.434	36.4183	17.3762	263.206	245.167	241.574	143.803	140.769	131.688		2163.5	250.769	3.1088	9.43313e-56	1.86242e-54	1376.05	288.488	2.2538	1.04789e-24	1.86048e-23	1006.37	1749.93	-0.798248	1.42526e-12	3.66866e-11	EVM%20prediction%20Contig22.54	Contig22	170726	171253	-	528	protein_coding	- && sp|O97508|THIO_HORSE Thioredoxin OS=Equus caballus OX=9796 GN=TXN PE=3 SV=3 && PF00085:Thioredoxin	-
111	evm.TU.Contig14.210	19	24	8	53	74	97	30	38	22	0.934451	1.09524	0.377139	4.82181	6.86049	8.97312	2.00105	2.82005	1.4958		103.689	12.0282	3.10605	2.44362e-13	1.10025e-12	36.3034	13.8374	1.38952	0.046635	0.0803697	26.5941	83.8197	-1.6593	0.00056502	0.0031716	EVM%20prediction%20Contig14.210	Contig14	911534	912846	-	918	protein_coding	- && sp|P0C5C9|REHYA_ORYSJ 1-Cys peroxiredoxin A OS=Oryza sativa subsp. japonica OX=39947 GN=Os07g0638300 PE=2 SV=1 && PF00578:AhpC/TSA family	-
112	evm.TU.Contig6.389	827	879	599	3315	3583	3227	3187	3213	2937	63.5	62.6257	44.0863	470.851	518.603	466.054	331.882	372.262	311.761		4676.35	545.061	3.10092	1.72904e-104	1.17212e-102	3740.09	627.058	2.57633	1.15153e-65	1.05311e-63	2736.47	3781.3	-0.466809	5.86082e-06	5.26118e-05	EVM%20prediction%20Contig6.389	Contig6	1224854	1225441	+	588	protein_coding	- && sp|P45388|ARFB_PSEPU Peptidyl-tRNA hydrolase ArfB OS=Pseudomonas putida OX=303 GN=arfB PE=3 SV=1 && PF00472:RF-1 domain	-
113	evm.TU.Contig17.268	64791	67459	45637	243714	266061	270811	187134	202977	177285	3735.93	3609.27	2522.37	25995.4	28919.1	29371	14634.2	17660.4	14132		360668	42076.8	3.09957	9.03737e-108	6.89829e-106	227611	48405.8	2.23332	3.64223e-56	2.36965e-54	166568	291638	-0.808072	1.11264e-16	5.05737e-15	EVM%20prediction%20Contig17.268	Contig17	862085	862979	+	783	protein_coding	- && sp|A0A4Y1YQ38|FCP_CHAMQ Fucoxanthin-chlorophyll a-c binding protein, chloroplastic OS=Chattonella marina var. antiqua OX=859642 PE=1 SV=1 && PF00504:Chlorophyll A-B binding protein	-
114	evm.TU.Contig43.1	2	1	4	26	5	0	8	8	7	0.0952505	0.0441909	0.182602	2.29056	0.448877	0	0.516727	0.574906	0.460876		14.1504	1.66459	3.0922	0.0110205	0.0170441	9.21462	1.91533	2.2681	0.0994177	0.153733	6.74237	11.4822	-0.76969	0.553833	1	EVM%20prediction%20Contig43.1	Contig43	22663	23610	-	948	protein_coding	- && sp|P49825|FTSH_TRICV ATP-dependent zinc metalloprotease FtsH OS=Trieres chinensis OX=1514140 GN=ftsH PE=3 SV=1 && PF01434:Peptidase family M41|PF17862:AAA+ lid domain|PF00004:ATPase family associated with various cellular activities (AAA)	AAA
115	novel.24	137	204	125	654	676	690	715	668	690	12.3215	17.0242	10.7761	108.806	114.606	116.724	87.2131	90.6543	85.7907		933.094	109.698	3.08687	1.2324e-67	3.25529e-66	828.72	126.228	2.71358	3.31569e-40	1.16037e-38	606.131	754.573	-0.316227	0.0232201	0.0712024	-	Contig10	1149943	1150562	+	502	-	- && - && -	-
116	evm.TU.Contig29.104	3058	3258	3193	13100	14388	13619	9780	9560	10323	41.2011	40.7303	41.2362	326.493	365.42	345.132	178.708	194.356	192.277		18989.9	2248.44	3.07824	6.63203e-205	5.35758e-202	11862.6	2586.95	2.19707	6.91516e-118	2.91459e-115	8676.31	15355	-0.823607	1.55972e-23	1.65153e-21	EVM%20prediction%20Contig29.104	Contig29	326854	330550	+	3351	protein_coding	- && sp|Q7F9I1|CLPC1_ORYSJ Chaperone protein ClpC1, chloroplastic OS=Oryza sativa subsp. japonica OX=39947 GN=CLPC1 PE=2 SV=2 && PF17871:AAA lid domain|PF10431:C-terminal, D2-small domain, of ClpB protein|PF07724:AAA domain (Cdc48 subfamily)|PF00004:ATPas	AAA
117	evm.TU.Contig3.217	154	126	133	613	638	538	209	171	275	5.29141	4.01713	4.38036	38.9621	41.3229	34.7697	9.73935	8.86576	13.0627		825.963	97.9787	3.07708	8.68472e-73	2.64748e-71	260.606	112.711	1.21034	1.1486e-05	4.52993e-05	190.42	667.91	-1.80946	2.19237e-20	1.6883e-18	EVM%20prediction%20Contig3.217	Contig3	656782	658095	-	1314	protein_coding	- && - && -	-
118	evm.TU.Contig5.623	9430	8213	6352	33805	35080	35044	26454	29891	25270	579.255	468.118	374.005	3841.23	4061.98	4048.93	2203.86	2770.57	2145.92		48005.6	5689.43	3.07688	8.93386e-107	6.56097e-105	32768.4	6544.58	2.32395	9.88397e-56	6.38768e-54	23983.5	38820.7	-0.694832	7.10347e-12	1.62629e-10	EVM%20prediction%20Contig5.623	Contig5	1901208	1901942	+	735	protein_coding	- && - && -	-
119	evm.TU.Contig5.624	175	212	122	729	707	758	638	554	725	5.98563	6.72827	3.99981	46.1244	45.5839	48.7652	29.5955	28.5924	34.2814		1013.3	120.143	3.07571	1.36064e-65	3.44387e-64	764.345	138.224	2.46695	8.06896e-30	1.80232e-28	558.748	819.525	-0.552305	0.000147944	0.000961666	EVM%20prediction%20Contig5.624	Contig5	1902592	1904021	+	1320	protein_coding	- && sp|Q8BUX5|RHBG_MOUSE Ammonium transporter Rh type B OS=Mus musculus OX=10090 GN=Rhbg PE=1 SV=1 && PF00909:Ammonium Transporter Family	Ammonium_transp
120	novel.165	20	28	26	126	126	67	166	107	93	0.573682	0.745237	0.714863	6.68564	6.8129	3.6148	6.45777	4.63121	3.68785		147.078	17.4407	3.07457	1.73206e-18	1.06269e-17	145.562	20.0698	2.85772	4.80748e-12	4.16849e-11	106.42	118.936	-0.160143	0.660644	0.786259	-	Contig19	40414	42170	-	1574	-	- && - && -	-
121	evm.TU.Contig17.46	755	799	614	3035	3235	3061	2228	1849	2041	39.7288	39.0122	30.9696	295.426	320.888	302.964	159.004	146.813	148.474		4309.94	512.689	3.07155	4.2194e-130	5.45371e-128	2440.41	589.833	2.04884	9.40602e-51	4.98262e-49	1784.38	3485.14	-0.965676	1.48124e-24	1.91697e-22	EVM%20prediction%20Contig17.46	Contig17	146701	147558	-	858	protein_coding	- && - && -	-
122	evm.TU.Contig8.192	1271	1104	833	4855	4560	4424	3375	3295	3278	55.9299	45.0778	35.1359	395.202	378.254	366.17	201.421	218.788	199.414		6388.57	760.689	3.07038	4.02822e-96	2.19379e-94	3980.54	875.016	2.18575	3.01386e-46	1.33408e-44	2911.8	5167.1	-0.827648	6.86405e-20	4.99681e-18	EVM%20prediction%20Contig8.192	Contig8	642694	643719	-	1026	protein_coding	- && sp|Q8H124|Y2446_ARATH Uncharacterized protein At2g34460, chloroplastic OS=Arabidopsis thaliana OX=3702 GN=At2g34460 PE=1 SV=1 && PF13460:NAD(P)H-binding	-
123	evm.TU.Contig6.388	23762	23165	13864	81444	90998	89056	97048	98192	92159	1286.36	1163.61	719.41	8155.87	9286.06	9068	7125.24	8020.94	6897.1		120824	14393.2	3.06946	1.96301e-76	6.53934e-75	115108	16556.8	2.79749	5.12003e-67	4.91422e-65	84215.9	97694.7	-0.214196	0.0147106	0.049628	EVM%20prediction%20Contig6.388	Contig6	1223375	1224208	-	834	protein_coding	- && sp|Q9SEC2|MSRA_LACSA Peptide methionine sulfoxide reductase OS=Lactuca sativa OX=4236 PE=2 SV=1 && PF01625:Peptide methionine sulfoxide reductase	PMSR
124	evm.TU.Contig4.413	1626	1580	1273	6681	6241	6259	4799	4759	5250	34.0816	30.7293	25.5762	259.044	246.589	246.759	136.422	150.517	152.128		8855.27	1060.39	3.06207	5.03485e-138	7.5089e-136	5922.2	1219.89	2.27945	3.63434e-73	4.40392e-71	4331.43	7162.26	-0.725679	7.47398e-17	3.41385e-15	EVM%20prediction%20Contig4.413	Contig4	1230210	1232363	+	2154	protein_coding	- && - && PF06978:Ribonucleases P/MRP protein subunit POP1	-
125	evm.TU.Contig6.567	256	266	218	993	984	1165	1293	872	802	7.46646	7.19866	6.09452	53.5742	54.0991	63.9101	51.1454	38.3761	32.3369		1451.74	175.036	3.05217	1.64751e-93	8.40576e-92	1180.66	201.375	2.55192	8.24549e-39	2.77541e-37	863.193	1174.09	-0.443498	0.00761207	0.0288213	EVM%20prediction%20Contig6.567	Contig6	1790619	1792295	-	1548	protein_coding	- && - && -	-
126	evm.TU.Contig4.421	1975	2044	783	6203	7206	6942	4328	4169	3957	337.761	324.353	128.355	1962.34	2323.04	2233.03	1003.84	1075.83	935.528		9404.43	1136.05	3.04932	6.61795e-13	2.89636e-12	4983.86	1306.75	1.93128	4.54666e-06	1.92721e-05	3645.96	7603.63	-1.06052	1.75256e-27	2.96015e-25	EVM%20prediction%20Contig4.421	Contig4	1249934	1250197	-	264	protein_coding	- && - && -	-
127	evm.TU.Contig3.385	3642	3909	3343	15337	15241	15254	13454	11982	13185	110.283	109.832	97.0315	859.092	869.965	868.802	552.526	547.479	551.947		21165.7	2575.71	3.03869	1.09718e-193	5.59792e-191	15422	2963.4	2.37967	3.17582e-132	2.36818e-129	11277.6	17117.3	-0.601995	2.90221e-17	1.43845e-15	EVM%20prediction%20Contig3.385	Contig3	1322894	1324586	+	1491	protein_coding	- && sp|Q08DJ8|HSF1_BOVIN Heat shock factor protein 1 OS=Bos taurus OX=9913 GN=HSF1 PE=2 SV=1 && PF00447:HSF-type DNA-binding	HSF_DNA-bind
128	evm.TU.Contig29.87	969	914	699	3771	3654	3448	2914	2294	2887	85.7826	75.0788	59.3145	617.538	609.767	574.132	349.863	306.435	353.323		5019.75	611.544	3.03732	5.59344e-110	4.59515e-108	3224	703.502	2.1965	8.83104e-51	4.70374e-49	2356.61	4059.76	-0.784452	2.25366e-16	9.59744e-15	EVM%20prediction%20Contig29.87	Contig29	282566	283075	-	510	protein_coding	- && - && PF01265:Cytochrome c/c1 heme lyase	-
129	evm.TU.Contig5.846	117	132	113	463	526	530	457	458	469	11.1443	11.6664	10.317	81.5793	94.4438	94.9537	59.036	65.8268	61.7574		701.963	85.5348	3.03642	7.69119e-70	2.15487e-68	553.89	98.4126	2.49223	1.40848e-33	3.69021e-32	405.171	567.574	-0.486649	0.00319796	0.0139116	EVM%20prediction%20Contig5.846	Contig5	2594331	2595041	-	474	protein_coding	- && - && -	-
130	evm.TU.Contig10.77	853	852	780	3368	3456	3581	2657	2796	2861	48.2605	44.7278	42.3005	352.49	368.584	381.08	203.877	238.699	223.774		4806.4	588.074	3.03105	3.57722e-159	9.12568e-157	3329.72	676.568	2.29909	1.12966e-77	1.54238e-75	2435.89	3886.89	-0.674411	1.3571e-11	2.98948e-10	EVM%20prediction%20Contig10.77	Contig10	244581	245378	+	798	protein_coding	- && - && -	-
131	evm.TU.Contig30.88	2402	2831	2334	9683	11198	10620	7039	6865	6926	16.8921	18.4734	15.7333	125.966	148.447	140.477	67.136	72.8486	67.3352		14556	1786.96	3.02596	2.82628e-155	6.68244e-153	8333.87	2056.04	2.01899	3.04732e-80	4.61573e-78	6096.14	11768.8	-0.949082	3.91867e-26	5.70534e-24	EVM%20prediction%20Contig30.88	Contig30	244793	251431	-	6420	protein_coding	- && sp|Q9FLQ7|FH20_ARATH Formin-like protein 20 OS=Arabidopsis thaliana OX=3702 GN=FH20 PE=2 SV=3 && PF10152:Subunit CCDC53 of WASH complex|PF02181:Formin Homology 2 Domain	FH2
132	evm.TU.Contig10.185	1757	1843	1750	6576	7969	7714	5205	5277	5477	69.0395	67.1965	65.9131	477.99	590.269	570.13	277.383	312.883	297.521		10288.3	1265.28	3.02349	9.42187e-150	1.90283e-147	6387.39	1455.74	2.13342	5.14052e-93	9.22819e-91	4672.36	8317.73	-0.83213	1.25906e-16	5.69509e-15	EVM%20prediction%20Contig10.185	Contig10	535031	536179	-	1149	protein_coding	- && - && -	-
133	evm.TU.Contig25.153	4089	3827	2658	14824	14564	14559	10745	10115	9985	198.509	172.392	123.688	1331.25	1332.8	1329.42	707.461	740.966	670.131		20294	2504.84	3.01831	7.24312e-95	3.7954e-93	12336	2881.4	2.09807	3.55929e-47	1.66685e-45	9023.46	16412.6	-0.863118	2.73198e-28	5.09132e-26	EVM%20prediction%20Contig25.153	Contig25	475481	476506	-	930	protein_coding	- && - && PF00447:HSF-type DNA-binding	HSF_DNA-bind
134	evm.TU.Contig3.69	2666	2804	1926	9756	10470	10389	7995	8639	8224	120.126	117.233	83.1845	813.17	889.293	880.482	488.574	587.369	512.283		14143.3	1749.18	3.01539	3.25533e-106	2.37272e-104	9964.82	2012.3	2.30796	2.9286e-60	2.25317e-58	7291.16	11436.7	-0.649568	5.39202e-12	1.26876e-10	EVM%20prediction%20Contig3.69	Contig3	239412	240508	+	1002	protein_coding	- && sp|Q86SK9|SCD5_HUMAN Stearoyl-CoA desaturase 5 OS=Homo sapiens OX=9606 GN=SCD5 PE=1 SV=2 && PF00487:Fatty acid desaturase	-
135	evm.TU.Contig14.106	1693	1602	1201	5849	6539	6089	4354	4462	4641	52.8609	46.4125	35.9442	337.824	384.865	357.596	184.374	210.221	200.326		8536.04	1064.84	3.00305	3.04044e-104	2.04681e-102	5386.76	1224.95	2.13675	2.47312e-52	1.3858e-50	3940.45	6901.9	-0.808781	4.11291e-18	2.39526e-16	EVM%20prediction%20Contig14.106	Contig14	560157	561602	-	1446	protein_coding	- && - && -	-
136	evm.TU.Contig12.236	1288	1241	969	4868	4819	4668	6163	5511	5745	70.744	63.2472	51.0159	494.602	498.943	482.251	459.092	456.745	436.227		6628.52	828.248	3.00071	1.46661e-120	1.56235e-118	6958.55	952.813	2.86866	9.80966e-113	3.52203e-110	5089.08	5360.68	-0.0750546	0.354997	0.53344	EVM%20prediction%20Contig12.236	Contig12	658832	659745	+	822	protein_coding	- && - && PF00085:Thioredoxin	-
137	evm.TU.Contig30.80	732	688	505	2598	2724	2575	1999	1611	2012	65.9658	57.5297	43.6222	433.09	462.738	436.47	244.317	219.065	250.66		3647.28	455.967	3.00009	1.31779e-95	7.05782e-94	2239.93	524.523	2.09469	8.93988e-40	3.10621e-38	1637.38	2949.37	-0.848748	2.12528e-17	1.07627e-15	EVM%20prediction%20Contig30.80	Contig30	230473	231084	-	501	protein_coding	- && - && -	-
138	evm.TU.Contig9.291	4502	4621	3901	17346	18524	17467	10535	11952	11709	134.431	128.034	111.655	958.131	1042.67	981.027	426.64	538.523	483.351		24636.1	3081.11	2.99928	3.77759e-166	1.1097e-163	13714.8	3544.74	1.95195	4.75728e-61	3.84309e-59	10035.2	19921.3	-0.989335	1.12364e-24	1.47466e-22	EVM%20prediction%20Contig9.291	Contig9	930811	932322	+	1512	protein_coding	- && - && -	-
139	evm.TU.Contig19.21	691	667	558	2488	2689	2652	1849	1534	2065	32.8052	29.3823	25.3926	218.498	240.645	236.814	119.052	109.891	135.53		3616.86	453.64	2.99537	4.4664e-122	5.21654e-120	2170.48	521.877	2.05655	1.11107e-44	4.64254e-43	1586.47	2924.64	-0.882174	7.02479e-16	2.80639e-14	EVM%20prediction%20Contig19.21	Contig19	106077	107027	-	951	protein_coding	- && sp|Q9CLV5|MENB_PASMU 1,4-dihydroxy-2-naphthoyl-CoA synthase OS=Pasteurella multocida (strain Pm70) OX=272843 GN=menB PE=3 SV=1 && PF00378:Enoyl-CoA hydratase/isomerase	ECH
140	evm.TU.Contig43.3	223	328	366	1234	1552	943	2874	1622	2201	7.29578	9.95717	11.4777	74.6815	95.7147	58.0293	127.523	80.0732	99.5487		1721.83	216.055	2.99387	1.14793e-54	2.19056e-53	2653.26	248.645	3.41526	7.57066e-71	8.53371e-69	1938.21	1391.78	0.478019	0.00663178	0.0257716	EVM%20prediction%20Contig43.3	Contig43	50469	51848	-	1380	protein_coding	- && sp|A0T0H7|DNAK_PHATC Chaperone protein dnaK OS=Phaeodactylum tricornutum (strain CCAP 1055/1) OX=556484 GN=dnaK PE=3 SV=1 && PF00012:Hsp70 protein	HSP70
141	evm.TU.Contig19.59	45	30	40	155	174	139	134	50	97	1.19021	0.736256	1.0141	7.5836	8.67524	6.91506	4.80674	1.9955	3.54677		216.12	27.3442	2.98581	3.20316e-27	2.84353e-26	110.572	31.4537	1.81663	7.17494e-05	0.000245081	80.6905	174.74	-1.11176	0.00136806	0.00683517	EVM%20prediction%20Contig19.59	Contig19	266039	267838	+	1707	protein_coding	- && - && PF00654:Voltage gated chloride channel	Voltage_CLC
142	evm.TU.Contig9.219	823	887	675	3070	3470	3107	2647	2465	2306	26.2968	26.298	20.6736	181.457	209.003	186.73	114.707	118.848	101.862		4456.48	563.868	2.98247	5.85855e-117	5.79518e-115	2967.27	648.72	2.19339	1.25335e-57	8.61699e-56	2170.64	3603.24	-0.731346	2.53814e-12	6.23196e-11	EVM%20prediction%20Contig9.219	Contig9	655936	657348	+	1413	protein_coding	- && - && PF13640:2OG-Fe(II) oxygenase superfamily	-
143	evm.TU.Contig4.329	644	521	468	2116	2254	2240	1756	1620	2009	24.9792	18.7511	17.3999	151.824	164.804	163.422	92.3742	94.8151	107.726		3053.55	387.537	2.97871	1.84322e-95	9.8177e-94	2149.67	445.782	2.27023	1.33054e-46	6.05554e-45	1571.73	2469.21	-0.651639	1.22816e-09	2.01124e-08	EVM%20prediction%20Contig4.329	Contig4	969194	970519	+	1164	protein_coding	- && sp|Q84QU8|PPT2_ORYSJ Phosphoenolpyruvate/phosphate translocator 2, chloroplastic OS=Oryza sativa subsp. japonica OX=39947 GN=PPT2 PE=2 SV=1 && PF03151:Triose-phosphate Transporter family	-
144	evm.TU.Contig28.80	10494	10338	7649	36544	38986	39165	36264	38001	39471	301.97	276.029	210.977	1945.23	2114.71	2119.77	1415.25	1650.01	1570.18		52986.5	6741.77	2.97444	2.60913e-113	2.36382e-111	45542.9	7755.71	2.5539	3.70475e-87	6.30068e-85	33316.2	42846.7	-0.362983	2.09815e-05	0.000167098	EVM%20prediction%20Contig28.80	Contig28	243547	245115	-	1569	protein_coding	- && - && -	-
145	evm.TU.Contig30.89	137439	150995	109895	467685	573174	558906	331436	350585	344433	2921.47	2978.17	2239.12	18389.8	22966.7	22345.9	9554.86	11244.9	10121.5		739481	94150	2.97348	4.61802e-110	3.82625e-108	411247	108318	1.92473	8.04178e-57	5.33952e-55	300878	597834	-0.99057	8.94867e-24	1.0423e-21	EVM%20prediction%20Contig30.89	Contig30	252703	255265	+	2124	protein_coding	- && sp|Q7XBS0|DUR3_ORYSJ Urea-proton symporter DUR3 OS=Oryza sativa subsp. japonica OX=39947 GN=DUR3 PE=1 SV=1 && PF00474:Sodium:solute symporter family	-
146	evm.TU.Contig12.123	21307	20946	13686	71527	77825	75665	58972	62168	60539	596.025	543.674	366.967	3701.21	4103.76	3981.13	2237.29	2624.09	2341.14		103953	13242.4	2.9727	1.03876e-86	4.4954e-85	72790.6	15233.4	2.25651	1.75652e-52	9.89983e-51	53255.8	84056.7	-0.658441	2.41188e-14	8.00733e-13	EVM%20prediction%20Contig12.123	Contig12	343424	345037	-	1614	protein_coding	- && - && -	-
147	evm.TU.Contig4.733	779	855	617	2797	3174	3048	1832	1887	1803	53.0481	54.0249	40.2741	352.335	407.436	390.405	169.196	193.898	169.737		4167.28	532.059	2.9694	5.76241e-106	4.16871e-104	2211.96	612.123	1.85324	5.38789e-36	1.58273e-34	1618.33	3369.44	-1.05835	8.5632e-23	8.22597e-21	EVM%20prediction%20Contig4.733	Contig4	2234559	2235221	+	663	protein_coding	- && - && PF12689:Acid Phosphatase	-
148	evm.TU.Contig3.669	7	9	2	26	11	35	32	0	2	0.598563	0.714085	0.163927	4.1126	1.77306	5.62922	3.71104	0	0.236424		33.2466	4.2435	2.96833	2.20867e-05	4.86058e-05	13.0202	4.88156	1.41879	0.326349	0.416691	9.47528	26.9191	-1.49937	0.178757	1	EVM%20prediction%20Contig3.669	Contig3	2121601	2122128	-	528	protein_coding	- && - && -	-
149	evm.TU.Contig9.94	1543	1630	1535	6222	6520	6099	5323	5254	5226	56.7763	55.6524	54.1399	423.509	452.24	422.113	265.639	291.716	265.84		8701.55	1113.35	2.96639	1.78621e-184	8.24547e-182	6324.38	1280.94	2.30366	2.26862e-109	6.8725e-107	4626.42	7036.49	-0.605101	2.85557e-12	6.96551e-11	EVM%20prediction%20Contig9.94	Contig9	305345	306668	+	1227	protein_coding	- && sp|Q56Y42|PLR1_ARATH Pyridoxal reductase, chloroplastic OS=Arabidopsis thaliana OX=3702 GN=PLR1 PE=1 SV=1 && PF00248:Aldo/keto reductase family	Aldo_ket_red
150	evm.TU.Contig7.15	12898	13811	11511	49759	52379	50441	43703	43401	47903	134.611	133.746	115.154	960.644	1030.47	990.174	618.592	683.485	691.148		70474.8	9036.8	2.96322	4.33918e-174	1.45048e-171	53994.6	10396.9	2.37666	9.02601e-120	4.16658e-117	39491.1	56989.1	-0.529173	1.57437e-11	3.4037e-10	EVM%20prediction%20Contig7.15	Contig7	150159	154588	+	4326	protein_coding	- && sp|Q6UR05|MRP1_CANLF Multidrug resistance-associated protein 1 OS=Canis lupus familiaris OX=9615 GN=ABCC1 PE=1 SV=1 && PF00664:ABC transporter transmembrane region|PF00005:ABC transporter	ABC_membrane
151	evm.TU.Contig9.30	601	558	511	2042	2385	2247	1955	1583	1867	18.1622	15.6468	14.8021	114.152	135.864	127.722	80.1264	72.1848	77.9989		3084.02	395.58	2.96312	5.52239e-114	5.1475e-112	2154.36	455.084	2.24351	4.17446e-61	3.40061e-59	1574.99	2493.44	-0.662581	7.95521e-10	1.34287e-08	EVM%20prediction%20Contig9.30	Contig9	93052	94545	-	1494	protein_coding	- && sp|Q88KX0|DUSA_PSEPK tRNA-dihydrouridine(20/20a) synthase OS=Pseudomonas putida (strain ATCC 47054 / DSM 6125 / NCIMB 11950 / KT2440) OX=160488 GN=dusA PE=3 SV=1 && PF01207:Dihydrouridine synthase (Dus)	Dus
152	evm.TU.Contig12.74	87	128	100	477	398	371	325	309	221	5.69267	7.77145	6.27198	57.736	49.0908	45.6604	28.8412	30.5088	19.9912		574.774	74.184	2.95221	1.13503e-52	2.09182e-51	342.692	85.3661	2.00388	1.95279e-13	1.88362e-12	250.807	464.975	-0.8914	3.58922e-05	0.000271244	EVM%20prediction%20Contig12.74	Contig12	213823	214512	+	690	protein_coding	- && - && PF12796:Ankyrin repeats (3 copies)	-
153	evm.TU.Contig14.209	1112	1005	822	3572	4139	3910	2528	2444	2487	51.1778	42.9179	36.2624	304.102	359.081	338.472	157.793	169.726	158.235		5369.84	696.478	2.94696	8.28953e-102	5.28676e-100	2983.7	801.198	1.89703	1.35455e-41	5.03102e-40	2182.48	4341.6	-0.992422	1.43462e-23	1.55439e-21	EVM%20prediction%20Contig14.209	Contig14	909646	910725	-	981	protein_coding	- && sp|P40614|MPCP_CAEEL Phosphate carrier protein, mitochondrial OS=Caenorhabditis elegans OX=6239 GN=F01G4.6 PE=2 SV=1 && PF00153:Mitochondrial carrier protein	Mito_carr
154	evm.TU.Contig9.251	1193	1217	1066	4866	4339	4473	3326	3668	3507	60.4517	57.2208	51.7766	456.112	414.455	426.32	228.572	280.458	245.67		6313.73	822.381	2.94072	1.34735e-151	2.96846e-149	4210.66	946.135	2.15384	7.2516e-67	6.89187e-65	3080.98	5107.05	-0.729379	1.79565e-12	4.57156e-11	EVM%20prediction%20Contig9.251	Contig9	758810	759700	-	891	protein_coding	- && sp|Q9LTV6|DECR2_ARATH Peroxisomal 2,4-dienoyl-CoA reductase [(3E)-enoyl-CoA-producing] OS=Arabidopsis thaliana OX=3702 GN=At3g12800 PE=2 SV=1 && PF13561:Enoyl-(Acyl carrier protein) reductase	-
155	evm.TU.Contig28.148	8402	7944	5584	27416	29223	29535	22214	23970	24422	391.475	343.445	249.388	2362.97	2566.65	2588.38	1403.73	1685.23	1573.09		39811	5194.15	2.93823	2.7783e-92	1.37413e-90	28288.6	5975.07	2.2432	6.79977e-55	4.28032e-53	20695.8	32192.6	-0.637435	1.1399e-12	2.9836e-11	EVM%20prediction%20Contig28.148	Contig28	453204	454172	-	969	protein_coding	- && sp|Q8LES0|ROCK1_ARATH UDP-N-acetylglucosamine transporter ROCK1 OS=Arabidopsis thaliana OX=3702 GN=ROCK1 PE=2 SV=1 && PF04142:Nucleotide-sugar transporter	-
156	evm.TU.Contig8.421	36	49	53	175	180	185	178	206	156	1.10343	1.39359	1.55714	9.9223	10.4001	10.6656	7.3994	9.52752	6.61023		249.44	32.5396	2.93675	8.81703e-32	9.07349e-31	217.07	37.4458	2.5336	1.84569e-14	1.91976e-13	158.914	201.719	-0.345403	0.184938	0.33996	EVM%20prediction%20Contig8.421	Contig8	1274569	1276041	+	1473	protein_coding	- && - && PF00892:EamA-like transporter family	DUF6
157	evm.TU.Contig5.326	550	525	430	1862	2376	1649	1793	1364	2294	29.1453	25.8143	21.8415	182.523	237.341	164.36	128.861	109.066	168.054		2719.31	356.387	2.93196	1.61303e-76	5.39197e-75	2166.23	409.989	2.40191	2.05716e-42	8.07371e-41	1582.56	2198.09	-0.473737	0.003019	0.0132444	EVM%20prediction%20Contig5.326	Contig5	1095684	1096535	+	852	protein_coding	- && - && -	-
158	evm.TU.Contig12.190	1024	974	628	3351	3403	3512	2687	2357	2473	74.8096	66.0255	43.977	452.859	468.64	482.592	266.231	259.828	249.764		4741.89	621.945	2.93076	5.84369e-75	1.87579e-73	3001.9	715.438	2.06911	4.64146e-35	1.30041e-33	2195.32	3834.78	-0.804733	8.6592e-19	5.56458e-17	EVM%20prediction%20Contig12.190	Contig12	540251	540967	-	618	protein_coding	- && - && PF00583:Acetyltransferase (GNAT) family	Acetyltransf_1
159	evm.TU.Contig4.63	777	809	635	2641	3057	2941	2070	2063	1838	21.6146	20.882	16.932	135.902	160.303	153.883	78.0964	86.5957	70.6841		3992.1	525.334	2.92589	3.24054e-110	2.70808e-108	2391.77	604.378	1.98445	1.07139e-43	4.30958e-42	1750.01	3227.69	-0.883432	7.44221e-15	2.64681e-13	EVM%20prediction%20Contig4.63	Contig4	157402	159105	+	1623	protein_coding	- && - && PF18599:Limiting CO2-inducible proteins B/C beta carbonyic anhydrases	-
160	evm.TU.Contig12.121	8314	9456	7810	33828	32951	32636	25068	21509	23271	112.723	118.961	101.499	848.417	842.152	832.276	460.951	440.039	436.18		45904.8	6043.49	2.92518	4.78074e-179	1.93102e-176	27879	6953.35	2.00339	1.2133e-93	2.21919e-91	20386.4	37125.7	-0.864808	8.99433e-35	4.19046e-32	EVM%20prediction%20Contig12.121	Contig12	337497	340826	-	3330	protein_coding	- && - && -	-
161	evm.TU.Contig10.295	15530	15619	12811	55192	58546	57212	40534	43610	44550	399.521	372.836	315.907	2626.49	2839.13	2768.37	1414.24	1692.87	1584.4		78966.5	10402.6	2.92431	8.69707e-147	1.59074e-144	51558.5	11967.6	2.10707	7.35882e-76	9.51153e-74	37719.6	63855.3	-0.759516	2.31904e-18	1.38637e-16	EVM%20prediction%20Contig10.295	Contig10	855205	857102	-	1755	protein_coding	- && - && PF03222:Tryptophan/tyrosine permease family	-
162	evm.TU.Contig7.243	7	11	12	54	24	38	86	100	88	0.499275	0.727998	0.820411	7.12471	3.22681	5.09794	8.31905	10.7625	8.67708		53.4216	7.06337	2.91704	3.02909e-08	9.01288e-08	110.025	8.12906	3.7554	5.32665e-14	5.36762e-13	80.526	43.2615	0.895254	0.0458581	0.120844	EVM%20prediction%20Contig7.243	Contig7	833171	833883	-	633	protein_coding	- && - && -	-
163	evm.TU.Contig29.102	195	208	222	810	855	750	748	660	718	6.60961	6.54185	7.21278	50.7876	54.6296	47.8158	34.3856	33.7563	33.6446		1115.18	147.78	2.91579	4.30243e-88	1.92201e-86	848.894	170.034	2.31981	3.11363e-42	1.21219e-40	620.772	901.769	-0.538737	6.64137e-05	0.000469176	EVM%20prediction%20Contig29.102	Contig29	322166	323641	+	1332	protein_coding	- && sp|Q0VAX3|FS2P1_MOUSE Fatty acid desaturase 2-like protein FADS2B OS=Mus musculus OX=10090 GN=Fads2b PE=2 SV=1 && PF00487:Fatty acid desaturase	-
164	evm.TU.Contig4.64	5938	6132	4342	18474	23338	21471	12875	11894	12946	163.671	156.83	114.718	941.942	1212.59	1113.15	481.296	494.686	493.306		29251.6	3882.44	2.91348	1.22284e-91	5.8395e-90	15069.5	4466.45	1.75443	2.78193e-42	1.08742e-40	11020.7	23646.9	-1.10145	3.40961e-31	9.92837e-29	EVM%20prediction%20Contig4.64	Contig4	160223	161932	+	1638	protein_coding	- && - && PF18599:Limiting CO2-inducible proteins B/C beta carbonyic anhydrases	-
165	novel.365	156	174	61	583	438	486	703	631	768	0.199321	0.206288	0.0747079	1.37793	1.05493	1.16797	1.2182	1.21654	1.35656		695.163	92.3944	2.91147	9.02769e-29	8.44734e-28	838.899	106.282	2.98052	1.43399e-26	2.76364e-25	613.357	562.471	0.124928	0.442622	0.613926	-	Contig3	1051715	1144285	-	35336	-	- && Q8TGM7.1 RecName: Full=Putative uncharacterized protein ART2; AltName: Full=Antisense to ribosomal RNA transcript protein 2 && -	-
166	evm.TU.Contig30.64	1778	1771	1364	5999	6624	6268	4675	5336	5228	88.6032	81.8901	65.1539	553.003	622.24	587.51	315.96	401.239	360.166		8727.17	1162.77	2.90802	2.03481e-113	1.86089e-111	6112.36	1337.67	2.19197	5.90306e-57	3.9465e-55	4472.5	7056.61	-0.658081	2.55342e-10	4.71144e-09	EVM%20prediction%20Contig30.64	Contig30	200763	202060	+	906	protein_coding	- && sp|B0G143|UCPB_DICDI Mitochondrial substrate carrier family protein ucpB OS=Dictyostelium discoideum OX=44689 GN=ucpB PE=3 SV=1 && PF00153:Mitochondrial carrier protein	Mito_carr
167	evm.TU.Contig8.409	313	287	257	1049	1139	1107	1264	870	1085	18.1873	15.474	14.3142	112.754	124.758	120.988	99.6105	76.2805	87.1572		1522.2	203.038	2.90697	4.09567e-93	2.05717e-91	1279.57	233.575	2.45448	7.58021e-47	3.53282e-45	935.136	1230.86	-0.395856	0.00301397	0.0132353	EVM%20prediction%20Contig8.409	Contig8	1247699	1248475	+	777	protein_coding	- && sp|Q55467|CHLM_SYNY3 Magnesium-protoporphyrin O-methyltransferase OS=Synechocystis sp. (strain PCC 6803 / Kazusa) OX=1111708 GN=chlM PE=1 SV=1 && PF07109:Magnesium-protoporphyrin IX methyltransferase C-terminus	-
168	evm.TU.Contig3.798	1786	1716	1428	6066	6272	6518	3733	4612	3529	191.99	171.163	147.141	1206.23	1270.93	1317.89	544.237	748.093	524.442		8710.59	1167.32	2.89968	2.53146e-126	3.14616e-124	4777.69	1342.91	1.83086	3.17283e-33	8.13689e-32	3498.03	7044.08	-1.01016	8.55807e-16	3.30623e-14	EVM%20prediction%20Contig3.798	Contig3	2474060	2474580	+	420	protein_coding	- && - && PF00111:2Fe-2S iron-sulfur cluster binding domain	Fer2
169	evm.TU.Contig3.720	2461	2130	1515	7127	8331	7888	5852	5995	5907	221.779	178.108	130.867	1188.08	1415.22	1337.04	715.23	815.205	735.909		10788.2	1448.01	2.89743	1.66461e-74	5.32566e-73	7109.6	1665.61	2.09379	1.68195e-40	5.92904e-39	5201.24	8722.35	-0.74598	8.97759e-15	3.15672e-13	EVM%20prediction%20Contig3.720	Contig3	2264276	2264776	+	501	protein_coding	- && - && -	-
170	evm.TU.Contig25.145	14	11	12	26	56	59	30	47	17	0.435318	0.317371	0.357659	1.49549	3.28237	3.45064	1.26513	2.20519	0.730764		65.3374	8.78203	2.89681	3.08656e-09	1.00915e-08	38.1848	10.1024	1.9171	0.00737448	0.0159965	28.0058	52.7839	-0.917751	0.121448	0.249868	EVM%20prediction%20Contig25.145	Contig25	455004	456455	+	1452	protein_coding	- && - && -	-
171	novel.669	129	115	108	371	467	503	434	200	354	1.26806	1.04892	1.01761	6.74613	8.65339	9.30007	5.78592	2.96653	4.81063		620.12	83.423	2.89484	5.67265e-51	9.94407e-50	389.965	95.9693	2.02414	7.77576e-13	7.18572e-12	284.688	501.329	-0.814829	0.000609291	0.0033814	-	Contig9	772422	780905	+	4593	-	- && - && -	-
172	evm.TU.Contig11.177	0	6	1	3	7	16	0	1	0	0	0.501712	0.0863806	0.500104	1.18912	2.71204	0	0.135981	0		12.0723	1.60444	2.89332	0.0133434	0.0204217	0.426672	1.8481	-2.10708	0.534291	0.618512	0.315164	9.75706	-4.95598	0.00873856	1	EVM%20prediction%20Contig11.177	Contig11	459823	460323	+	501	protein_coding	- && - && -	-
173	evm.TU.Contig3.341	597	593	467	1827	2214	2244	1601	1604	1451	16.9202	15.5948	12.6869	95.7855	118.284	119.625	61.5396	68.5968	56.8521		2905.37	392.178	2.88928	4.60324e-89	2.11487e-87	1864.99	451.171	2.0474	2.70317e-41	9.92597e-40	1364.55	2348.91	-0.783849	4.03093e-10	7.20926e-09	EVM%20prediction%20Contig3.341	Contig3	1190390	1192079	-	1593	protein_coding	- && - && -	-
174	evm.TU.Contig43.8	26	30	32	144	102	88	170	238	62	0.822036	0.880105	0.969786	8.42193	6.07908	5.23322	7.28954	11.3544	2.70993		153.9	20.7882	2.88813	1.71135e-19	1.11117e-18	190.842	23.9199	2.99479	1.74093e-10	1.31643e-09	139.986	124.539	0.167082	0.694895	0.811797	EVM%20prediction%20Contig43.8	Contig43	115433	116860	-	1428	protein_coding	- && sp|A0T0D2|ATPB_PHATC ATP synthase subunit beta, chloroplastic OS=Phaeodactylum tricornutum (strain CCAP 1055/1) OX=556484 GN=atpB PE=3 SV=1 && PF02874:ATP synthase alpha/beta family, beta-barrel domain|PF00006:ATP synthase alpha/beta family, nucleoti	ATP-synt_ab
175	evm.TU.Contig12.256	974	1126	918	3679	4093	3609	2903	2661	3471	18.3688	19.704	16.5948	128.346	145.507	128.02	74.251	75.7245	90.4951		5256.88	712.878	2.88235	8.55026e-131	1.12008e-128	3605.14	820.209	2.13593	1.74877e-60	1.36714e-58	2635.63	4250.5	-0.689426	9.59671e-11	1.86685e-09	EVM%20prediction%20Contig12.256	Contig12	723136	725529	+	2394	protein_coding	- && - && PF13041:PPR repeat family|PF13812:Pentatricopeptide repeat domain	-
176	evm.TU.Contig28.138	59	47	43	160	221	182	190	147	114	3.36335	2.48607	2.34962	16.8722	23.7483	19.5146	14.6895	12.6447	8.9841		260.268	35.3668	2.8814	9.21843e-29	8.6092e-28	180.033	40.682	2.14694	1.56402e-09	1.05656e-08	131.69	210.364	-0.675727	0.0179999	0.058116	EVM%20prediction%20Contig28.138	Contig28	428408	429199	-	792	protein_coding	- && - && -	-
177	novel.441	26	29	23	116	92	86	133	48	178	2.73629	2.83193	2.3202	22.5828	18.2514	17.0238	18.9834	7.62253	25.8975		135.585	18.4327	2.87891	7.22642e-19	4.55185e-18	141.066	21.2072	2.73497	1.26344e-08	7.72733e-08	102.864	109.694	-0.0908866	0.826147	0.900154	-	Contig4	1609279	1609707	-	429	-	- && - && -	-
178	evm.TU.Contig10.291	163	183	137	626	625	567	619	293	473	5.95408	6.2026	4.79685	42.2993	43.0356	38.9564	30.6656	16.1497	23.8857		839.349	114.13	2.87841	2.20089e-69	6.09584e-68	547.004	131.308	2.05929	7.95298e-16	9.05948e-15	399.392	678.791	-0.763881	0.000219559	0.00136938	EVM%20prediction%20Contig10.291	Contig10	845384	846619	-	1236	protein_coding	- && - && PF01062:Bestrophin, RFP-TM, chloride channel	-
179	novel.359	65	73	42	258	240	179	198	136	130	4.38665	4.57128	2.71692	32.2085	30.5317	22.7217	18.1225	13.8493	12.1286		312.278	42.5317	2.87617	7.94917e-30	7.73688e-29	184.666	48.93	1.91636	4.40352e-08	2.51104e-07	135.009	252.569	-0.903163	0.000760363	0.00410728	-	Contig3	71233	71901	-	669	-	- && - && -	-
180	evm.TU.Contig9.56	3619	3160	2815	11622	12296	12184	12344	12183	13368	102.185	82.7904	76.1875	607.029	654.457	647.077	472.701	519.064	521.81		16677	2274.48	2.87436	3.12592e-119	3.29377e-117	15155	2616.46	2.5342	1.59506e-97	3.22136e-95	11084.2	13485.7	-0.282963	0.000546164	0.00308621	EVM%20prediction%20Contig9.56	Contig9	200475	202073	+	1599	protein_coding	- && sp|P38023|SIGA1_SYNE7 RNA polymerase sigma factor SigA1 OS=Synechococcus elongatus (strain PCC 7942 / FACHB-805) OX=1140 GN=sigA1 PE=3 SV=2 && PF04542:Sigma-70 region 2	Sigma70_r2
181	evm.TU.Contig11.93	416	379	345	1467	1318	1499	1027	1310	949	20.7305	17.5248	16.4795	135.232	123.809	140.504	69.4099	98.5051	65.3782		1978.17	270.105	2.87315	3.45967e-98	2.00827e-96	1323.41	310.73	2.09036	6.53511e-29	1.41094e-27	969.098	1600.09	-0.724196	4.03314e-06	3.72087e-05	EVM%20prediction%20Contig11.93	Contig11	257457	258362	+	906	protein_coding	- && - && -	-
182	evm.TU.Contig11.145	53	52	19	131	145	189	170	177	68	1.60812	1.464	0.552592	7.35268	8.29337	10.7863	6.9956	8.10375	2.85234		215.027	29.3604	2.87306	1.58892e-18	9.76108e-18	167.166	33.7705	2.30711	1.18344e-06	5.48911e-06	122.471	173.877	-0.506716	0.167179	0.315979	EVM%20prediction%20Contig11.145	Contig11	386440	387927	+	1488	protein_coding	- && sp|P46313|FAD6E_ARATH Delta(12)-fatty-acid desaturase OS=Arabidopsis thaliana OX=3702 GN=FAD2 PE=1 SV=1 && PF00487:Fatty acid desaturase	-
183	evm.TU.Contig12.81	764	786	649	2279	3137	2820	1811	2000	2069	39.3763	37.5889	32.0623	217.279	304.773	273.375	126.588	155.54	147.418		3808.21	520.208	2.87199	3.45706e-87	1.50958e-85	2356.34	598.483	1.97705	6.63177e-45	2.78304e-43	1723.9	3078.12	-0.836592	2.74804e-10	5.04061e-09	EVM%20prediction%20Contig12.81	Contig12	226164	227121	+	876	protein_coding	- && - && PF01026:TatD related DNase	-
184	evm.TU.Contig3.206	3677	3394	3090	12065	13066	12946	9470	10434	9272	197.633	169.268	159.196	1199.57	1323.82	1308.79	690.319	846.227	688.952		17591.3	2407.08	2.86959	2.3236e-137	3.41288e-135	11705.3	2769.13	2.07966	2.70818e-64	2.34403e-62	8566	14224.5	-0.731804	2.10193e-13	6.08254e-12	EVM%20prediction%20Contig3.206	Contig3	607631	608470	-	840	protein_coding	- && - && PF04117:Mpv17 / PMP22 family	Mpv17_PMP22
185	evm.TU.Contig23.160	152	71	78	377	377	381	533	531	437	8.53558	3.6995	4.19848	39.1618	39.9072	40.2424	40.5929	44.9939	33.925		524.187	71.946	2.8683	1.77832e-30	1.76269e-29	601.564	82.7299	2.8644	1.16208e-23	1.98682e-22	440.21	423.921	0.0538203	0.765051	0.860543	EVM%20prediction%20Contig23.160	Contig23	517030	517833	-	804	protein_coding	- && - && -	-
186	evm.TU.Contig24.181	124	146	100	457	499	425	358	307	414	4.39094	4.79716	3.39425	29.9353	33.3086	28.307	17.193	16.4038	20.2668		637.764	87.3725	2.86727	1.00815e-54	1.92761e-53	430.06	100.524	2.0969	1.38277e-18	1.82872e-17	314.358	515.682	-0.713711	7.13238e-05	0.00049932	EVM%20prediction%20Contig24.181	Contig24	487657	489061	+	1275	protein_coding	- && sp|P79733|RIR2_DANRE Ribonucleoside-diphosphate reductase subunit M2 OS=Danio rerio OX=7955 GN=rrm2 PE=1 SV=1 && PF00268:Ribonucleotide reductase, small chain	-
187	novel.401	0	4	2	5	13	4	0	26	8	0	0.399933	0.206571	0.996628	2.64055	0.8107	0	4.22741	1.19171		10.1783	1.3848	2.86254	0.015964	0.0241089	14.2272	1.59503	3.14516	0.048896	0.0837748	10.4739	8.21503	0.345109	0.793619	1	-	Contig4	877156	879025	+	419	-	- && - && -	-
188	evm.TU.Contig29.86	269	311	276	1215	1045	927	1193	1137	1204	5.93598	6.3679	5.83791	49.5961	43.4687	38.4759	35.7038	37.8591	36.7296		1470.17	202.198	2.86197	4.88773e-86	2.0873e-84	1412.96	232.647	2.60214	5.87634e-71	6.78157e-69	1033.44	1189.25	-0.202856	0.124542	0.254603	EVM%20prediction%20Contig29.86	Contig29	280410	282455	+	2046	protein_coding	- && sp|Q39079|DNJ13_ARATH Chaperone protein dnaJ 13 OS=Arabidopsis thaliana OX=3702 GN=ATJ13 PE=1 SV=2 && PF00226:DnaJ domain	DnaJ
189	evm.TU.Contig25.181	318	337	239	1110	1096	1120	892	904	1071	21.5575	21.1981	15.5302	139.196	140.056	142.81	82.0106	92.4719	100.371		1536.03	211.411	2.86116	1.6688e-81	6.22204e-80	1146.35	243.217	2.23668	6.95006e-36	2.03546e-34	838.337	1242.25	-0.56753	1.07485e-05	9.11321e-05	EVM%20prediction%20Contig25.181	Contig25	589384	590049	+	666	protein_coding	- && - && PF00583:Acetyltransferase (GNAT) family	Acetyltransf_1
190	evm.TU.Contig11.146	100	94	86	316	415	310	267	256	313	4.22741	3.68721	3.48483	24.7112	33.0707	24.6493	15.308	16.3299	18.2923		481.01	66.3142	2.85938	3.95148e-44	5.90225e-43	333.937	76.2898	2.13051	2.42643e-17	3.05478e-16	244.179	388.801	-0.671146	0.00136538	0.00682546	EVM%20prediction%20Contig11.146	Contig11	388077	389249	-	1068	protein_coding	- && sp|P35446|SPON1_RAT Spondin-1 OS=Rattus norvegicus OX=10116 GN=Spon1 PE=1 SV=1 && PF06468:Spondin_N	-
191	evm.TU.Contig25.159	2762	3294	2120	9888	10494	9915	7673	7191	7194	238.89	264.359	175.76	1582.03	1710.95	1613.01	900.065	938.5	860.191		13993.7	1930.33	2.85781	1.89725e-93	9.62927e-92	8820.39	2220.87	1.98964	8.7565e-47	4.04217e-45	6451.69	11315.7	-0.810659	2.02334e-23	2.09483e-21	EVM%20prediction%20Contig25.159	Contig25	496465	496986	+	522	protein_coding	- && - && -	-
192	evm.TU.Contig28.134	1124	1076	931	3723	4071	3830	2906	3129	3285	42.7165	37.9435	33.9146	261.73	291.642	273.777	149.782	179.434	172.589		5369.65	741.379	2.85673	3.91522e-123	4.6857e-121	3733.11	852.901	2.12997	1.62943e-59	1.18764e-57	2730.96	4341.86	-0.669123	6.19289e-11	1.23039e-09	EVM%20prediction%20Contig28.134	Contig28	416124	417311	+	1188	protein_coding	- && sp|Q54QU8|Y3629_DICDI Probable zinc transporter protein DDB_G0283629 OS=Dictyostelium discoideum OX=44689 GN=DDB_G0283629 PE=3 SV=1 && PF01545:Cation efflux family	-
193	evm.TU.Contig11.331	40	35	32	108	165	124	186	276	294	2.15765	1.7518	1.65454	10.7764	16.7774	12.5809	13.6071	22.4646	21.9238		183.569	25.3655	2.8566	8.19154e-22	5.94377e-21	304.054	29.1797	3.38182	1.99728e-25	3.67394e-24	222.526	148.343	0.584344	0.0460051	0.121026	EVM%20prediction%20Contig11.331	Contig11	1021672	1022508	+	837	protein_coding	- && - && -	-
194	evm.TU.Contig17.81	1902	2066	1743	6899	7395	6859	6727	5834	6572	58.298	58.7582	51.2093	391.165	427.269	395.433	279.639	269.823	278.477		9770.18	1350.07	2.85534	1.96171e-151	4.04614e-149	7636	1553.28	2.2975	9.52637e-108	2.56524e-105	5583.5	7900.33	-0.500718	4.07893e-10	7.26721e-09	EVM%20prediction%20Contig17.81	Contig17	246030	247502	+	1473	protein_coding	- && sp|Q2RP11|ENGB_RHORT Probable GTP-binding protein EngB OS=Rhodospirillum rubrum (strain ATCC 11170 / ATH 1.1.1 / DSM 467 / LMG 4362 / NCIMB 8255 / S1) OX=269796 GN=engB PE=3 SV=1 && PF01926:50S ribosome-binding GTPase	-
195	evm.TU.Contig25.180	24901	30100	24020	79813	110119	101891	66762	67894	73545	160.768	180.32	148.65	953.207	1340.18	1237.33	584.581	661.429	656.424		134947	18654.8	2.85477	3.23663e-99	1.93679e-97	83307.4	21464	1.95651	7.96694e-77	1.05797e-74	60934.5	109076	-0.840008	2.99022e-14	9.74226e-13	EVM%20prediction%20Contig25.180	Contig25	580730	587951	-	6993	protein_coding	- && sp|Q5SWU9|ACACA_MOUSE Acetyl-CoA carboxylase 1 OS=Mus musculus OX=10090 GN=Acaca PE=1 SV=1 && PF00289:Biotin carboxylase, N-terminal domain|PF02786:Carbamoyl-phosphate synthase L chain, ATP binding domain|PF08326:Acetyl-CoA carboxylase, central regio	Carboxyl_trans
196	evm.TU.Contig5.656	1320	1340	977	4432	4538	4473	3344	3010	3346	77.2975	72.8101	54.8396	480.09	500.929	492.673	265.577	265.967	270.873		6208.76	860.569	2.85102	1.22888e-101	7.73554e-100	3873.73	990.014	1.96827	9.34298e-47	4.29246e-45	2832.73	5020.94	-0.825782	7.24585e-23	7.033e-21	EVM%20prediction%20Contig5.656	Contig5	1994675	1995445	+	771	protein_coding	- && - && -	-
197	evm.TU.Contig27.125	338	322	308	1156	1271	1140	1024	956	1215	5.64568	4.99058	4.93127	35.7181	40.0189	35.8157	23.1971	24.095	28.056		1647.58	229.212	2.84606	6.70876e-99	3.98986e-97	1275.42	263.698	2.27439	1.35865e-46	6.15457e-45	932.495	1332.2	-0.514587	6.12766e-05	0.000435194	EVM%20prediction%20Contig27.125	Contig27	416524	419226	-	2703	protein_coding	- && sp|P0CD62|LIMKB_DICDI Probable LIM domain-containing serine/threonine-protein kinase DDB_G0286997 OS=Dictyostelium discoideum OX=44689 GN=DDB_G0286997 PE=3 SV=1 && PF07714:Protein tyrosine kinase	Pkinase_Tyr
198	evm.TU.Contig3.556	284	259	289	965	997	1100	774	813	866	15.8299	13.3954	15.4407	99.4992	104.755	115.325	58.5107	68.3787	66.731		1414.75	197.098	2.84415	1.60243e-88	7.32734e-87	982.092	226.757	2.11494	3.60452e-36	1.06857e-34	718.402	1144.09	-0.671707	7.69226e-07	8.13581e-06	EVM%20prediction%20Contig3.556	Contig3	1797799	1798777	+	810	protein_coding	- && - && -	-
199	evm.TU.Contig12.124	983	951	736	3215	3400	3194	2718	2358	2902	45.3796	40.7364	32.5681	274.549	295.873	277.339	170.173	164.256	185.205		4530.46	632.164	2.84147	1.57732e-101	9.86489e-100	3182.23	727.239	2.12974	7.1187e-52	3.8988e-50	2326.51	3663.49	-0.654945	4.10043e-12	9.79687e-11	EVM%20prediction%20Contig12.124	Contig12	345874	346851	+	978	protein_coding	- && - && -	-
200	evm.TU.Contig4.159	328	379	303	1146	1337	1210	880	717	803	16.79	18.0016	14.8672	108.516	129.012	116.501	61.0933	55.3817	56.8253		1706.31	238.571	2.83809	4.35095e-92	2.10891e-90	956.987	274.489	1.80171	2.18809e-28	4.58129e-27	699.693	1379.55	-0.97916	1.38486e-14	4.7793e-13	EVM%20prediction%20Contig4.159	Contig4	426974	428014	+	882	protein_coding	- && sp|C1CXS7|UNG_DEIDV Uracil-DNA glycosylase OS=Deinococcus deserti (strain DSM 17065 / CIP 109153 / LMG 22923 / VCD115) OX=546414 GN=ung PE=3 SV=1 && PF03167:Uracil DNA glycosylase superfamily	UDG
201	evm.TU.Contig8.3	37	119	25	201	230	221	106	97	108	1.50904	4.5034	0.977342	15.1644	17.6826	16.9535	5.86324	5.96952	6.08935		301.273	42.127	2.83697	8.38873e-06	1.93482e-05	124.227	48.4908	1.35519	0.0067641	0.0148083	90.8456	243.59	-1.42305	3.22827e-08	4.21303e-07	EVM%20prediction%20Contig8.3	Contig8	16842	18036	+	1107	protein_coding	- && sp|Q6EQG2|NADHK_ORYSJ Probable NADH kinase OS=Oryza sativa subsp. japonica OX=39947 GN=Os09g0345700 PE=2 SV=1 && PF01513:ATP-NAD kinase	NAD_kinase
202	novel.403	13	13	9	48	22	58	29	0	29	0.417153	0.387071	0.276823	2.84921	1.33074	3.50065	1.26207	0	1.28647		59.0822	8.28337	2.83513	3.3599e-08	9.9666e-08	22.4495	9.52909	1.23948	0.250092	0.335329	16.3343	47.8353	-1.54463	0.0681859	0.163541	-	Contig4	921355	922854	+	1407	-	- && - && -	-
203	evm.TU.Contig3.342	12527	12611	9043	37353	43853	43197	29762	32727	29255	897.743	838.591	621.192	4951.79	5924.13	5822.74	2892.68	3539	2898.37		57494.6	8088.7	2.82945	5.76922e-92	2.78243e-90	36804.5	9305.29	1.98375	1.56605e-47	7.40551e-46	26933.4	46484.7	-0.787393	1.55242e-14	5.2987e-13	EVM%20prediction%20Contig3.342	Contig3	1192791	1193506	-	630	protein_coding	- && sp|P93664|LHSR1_CHLRE Light-harvesting complex stress-related protein 1, chloroplastic OS=Chlamydomonas reinhardtii OX=3055 GN=LHCSR1 PE=1 SV=1 && PF00504:Chlorophyll A-B binding protein	-
204	evm.TU.Contig23.46	469	446	484	1589	1847	1647	1232	1019	1114	8.02074	7.07737	7.93406	50.2686	59.5427	52.979	28.575	26.2958	26.3376		2348.41	331.252	2.826	1.97764e-105	1.40965e-103	1342.27	381.106	1.8168	1.60126e-36	4.85083e-35	981.454	1898.69	-0.951866	2.5311e-16	1.07204e-14	EVM%20prediction%20Contig23.46	Contig23	136375	139115	-	2640	protein_coding	- && sp|Q8CIW5|PEO1_MOUSE Twinkle protein, mitochondrial OS=Mus musculus OX=10090 GN=Twnk PE=2 SV=1 && PF13481:AAA domain|PF13155:Toprim-like	-
205	evm.TU.Contig7.108	8204	7345	7539	28777	27425	27792	31871	32252	29556	179.981	149.516	158.534	1167.82	1134.14	1146.8	948.265	1067.64	896.386		38782.6	5471.1	2.82556	4.02549e-155	9.2912e-153	37526.2	6294.12	2.57585	9.62887e-123	4.66711e-120	27456.4	31366.8	-0.192133	0.0255187	0.0766302	EVM%20prediction%20Contig7.108	Contig7	428169	430226	+	2058	protein_coding	- && sp|Q15582|BGH3_HUMAN Transforming growth factor-beta-induced protein ig-h3 OS=Homo sapiens OX=9606 GN=TGFBI PE=1 SV=1 && PF02469:Fasciclin domain	-
206	evm.TU.Contig43.5	53	62	58	246	203	175	443	543	283	0.951823	1.03316	0.998428	8.17235	6.87221	5.91136	10.7899	14.7147	7.02613		287.764	40.8595	2.81587	2.83495e-32	2.99369e-31	511.943	47.0136	3.4438	2.41531e-32	5.95776e-31	375.061	232.797	0.687058	0.0101668	0.036591	EVM%20prediction%20Contig43.5	Contig43	69451	71964	+	2514	protein_coding	- && sp|P49574|CLPC_TRICV ATP-dependent Clp protease ATP-binding subunit ClpA homolog OS=Trieres chinensis OX=1514140 GN=clpC PE=3 SV=1 && PF00004:ATPase family associated with various cellular activities (AAA)|PF10431:C-terminal, D2-small domain, of ClpB	Clp_N
207	evm.TU.Contig16.254	323	271	333	1096	974	1274	1035	1045	847	23.4832	18.2818	23.2063	147.4	133.485	174.218	102.054	114.641	85.1308		1544.73	219.81	2.81372	3.12633e-72	9.29652e-71	1173.44	252.88	2.21449	2.25143e-35	6.40041e-34	858.74	1249.53	-0.541497	0.000413331	0.00242075	EVM%20prediction%20Contig16.254	Contig16	744722	745529	+	621	protein_coding	- && sp|A0A4Y1YQ38|FCP_CHAMQ Fucoxanthin-chlorophyll a-c binding protein, chloroplastic OS=Chattonella marina var. antiqua OX=859642 PE=1 SV=1 && PF00504:Chlorophyll A-B binding protein	-
208	novel.296	44	38	36	180	94	152	136	84	72	0.96294	0.771659	0.755192	7.28703	3.87788	6.25689	4.03663	2.77393	2.17835		196.381	27.9772	2.813	2.91978e-20	1.97243e-19	116.051	32.1841	1.85166	9.9299e-06	3.95483e-05	84.8387	158.987	-0.905436	0.0114795	0.0406252	-	Contig28	410212	415371	-	2063	-	- && - && -	-
209	evm.TU.Contig4.762	635	681	539	2126	2134	2404	1902	1767	2181	38.6902	38.5008	31.4793	239.62	245.099	275.506	157.171	162.455	183.71		3078.77	438.592	2.81139	1.1046e-103	7.33425e-102	2335.6	504.596	2.21062	2.06822e-56	1.35468e-54	1707.71	2489.89	-0.543971	1.01361e-06	1.04593e-05	EVM%20prediction%20Contig4.762	Contig4	2333255	2333995	-	741	protein_coding	- && - && -	-
210	evm.TU.Contig17.45	2550	2495	2036	8210	8441	8739	5328	6593	5025	198.842	180.523	152.178	1184.25	1240.74	1281.73	563.462	775.747	541.692		11728.5	1676.24	2.80679	6.08981e-121	6.70848e-119	6818.87	1928.39	1.82206	3.42098e-34	9.21194e-33	4992.54	9484.72	-0.926042	6.56953e-14	2.02029e-12	EVM%20prediction%20Contig17.45	Contig17	145903	146481	+	579	protein_coding	- && sp|Q6QPJ6|PRXQ_POPJC Peroxiredoxin Q, chloroplastic OS=Populus jackii OX=640484 GN=PRXQ PE=1 SV=1 && PF00578:AhpC/TSA family	-
211	novel.282	4	3	5	16	7	20	0	47	2	0.832235	0.579166	0.997159	6.15797	2.74539	7.82681	0	14.7555	0.575261		19.8498	2.84804	2.80355	0.000601183	0.00111645	20.837	3.27664	2.66572	0.0557639	0.0936872	15.3826	16.0718	-0.0686235	0.955796	1	-	Contig28	41601	41892	+	217	-	- && - && -	-
212	novel.22	52	44	44	177	164	154	121	165	139	2.87009	2.25341	2.32784	18.0716	17.063	15.9875	9.05756	13.7419	10.6061		228.471	33.2005	2.7846	3.93063e-28	3.56774e-27	171.12	38.193	2.16353	8.48426e-10	5.95557e-09	125.285	184.792	-0.562483	0.0459212	0.120939	-	Contig10	1101379	1102266	+	818	-	- && - && -	-
213	evm.TU.Contig6.497	2962	2981	2770	9790	10930	9970	9192	8794	9638	60.4023	56.406	54.1447	369.302	420.154	382.412	254.221	270.598	271.709		14177.3	2061.72	2.78171	1.70258e-149	3.23624e-147	11042.6	2371.99	2.21894	3.59585e-112	1.24493e-109	8076.06	11463.2	-0.505323	1.64354e-09	2.65415e-08	EVM%20prediction%20Contig6.497	Contig6	1568167	1570380	-	2214	protein_coding	- && - && -	-
214	evm.TU.Contig21.99	356	379	315	1293	1367	1037	1104	1003	1048	6.63076	6.5501	5.62383	44.5495	47.9956	36.3296	27.8879	28.1893	26.9851		1706.51	248.282	2.78107	6.43731e-79	2.29424e-77	1260.64	285.649	2.14183	5.40863e-46	2.36177e-44	921.983	1379.9	-0.581909	1.26432e-05	0.000105375	EVM%20prediction%20Contig21.99	Contig21	287607	290030	+	2424	protein_coding	- && - && -	-
215	evm.TU.Contig12.125	136	155	92	421	538	378	326	304	363	10.1828	10.7685	6.60274	58.3099	75.9331	53.234	33.1039	34.3456	37.5737		617.608	90.4798	2.77077	5.03659e-39	6.55365e-38	396.565	104.093	1.92951	2.11868e-14	2.18494e-13	289.974	499.227	-0.783824	6.00875e-05	0.000427401	EVM%20prediction%20Contig12.125	Contig12	347206	347808	-	603	protein_coding	- && sp|Q8D849|MSRB_VIBVU Peptide methionine sulfoxide reductase MsrB OS=Vibrio vulnificus (strain CMCP6) OX=216895 GN=msrB PE=3 SV=2 && PF01641:SelR domain	-
216	evm.TU.Contig18.204	2187	1968	1481	6172	7227	6310	5346	5363	5729	133.253	111.262	86.495	695.64	830.053	723.145	441.764	493.066	482.565		9105.6	1335.76	2.76921	2.85355e-79	1.02075e-77	6576.72	1536.56	2.09775	2.36315e-48	1.15117e-46	4810.51	7361.76	-0.613951	1.41865e-10	2.68134e-09	EVM%20prediction%20Contig18.204	Contig18	728096	728836	-	741	protein_coding	- && sp|B9JGW2|DNAJ_AGRRK Chaperone protein DnaJ OS=Agrobacterium radiobacter (strain K84 / ATCC BAA-868) OX=311403 GN=dnaJ PE=3 SV=1 && PF00226:DnaJ domain	DnaJ
217	evm.TU.Contig8.407	3248	3164	2550	10244	10380	10675	9423	10832	9919	192.445	173.949	144.824	1122.77	1159.33	1189.67	757.205	968.432	812.471		14456.8	2121.66	2.76854	2.7399e-116	2.65606e-114	12110.5	2440.79	2.31083	1.19184e-69	1.28374e-67	8862.73	11691.3	-0.399728	7.186e-05	0.000501878	EVM%20prediction%20Contig8.407	Contig8	1243856	1244824	+	762	protein_coding	- && - && PF00249:Myb-like DNA-binding domain	Myb_DNA-binding
218	evm.TU.Contig19.136	299	306	161	933	856	882	736	903	777	14.4225	13.6958	7.44396	83.2498	77.833	80.0216	48.1483	65.7245	51.8131		1233.11	181.24	2.76652	3.12461e-45	4.78514e-44	971.098	208.485	2.21946	1.84583e-21	2.81788e-20	710.83	997.385	-0.4895	0.0013189	0.0066322	EVM%20prediction%20Contig19.136	Contig19	492150	493085	-	936	protein_coding	- && - && -	-
219	evm.TU.Contig8.459	1433	1508	1396	5152	4898	5056	4685	4202	4271	84.5727	82.5812	78.9729	562.46	544.908	561.255	374.997	374.205	348.468		6975.2	1025.66	2.76572	1.74492e-159	4.57168e-157	5257.46	1180.05	2.15552	2.13654e-94	4.0611e-92	3845.18	5641.49	-0.553087	6.72749e-11	1.33093e-09	EVM%20prediction%20Contig8.459	Contig8	1406220	1406984	+	765	protein_coding	- && - && -	-
220	novel.362	433	425	294	1222	1595	1188	1239	1010	1545	1.87129	1.70427	1.21789	9.76915	12.9938	9.65694	7.26205	6.58636	9.23064		1850.51	272.712	2.76267	1.38966e-57	2.87236e-56	1509.94	313.72	2.26728	4.979e-33	1.26352e-31	1103.38	1495.78	-0.438687	0.00469853	0.0192444	-	Contig3	752230	762676	-	10447	-	- && P10978.1 RecName: Full=Retrovirus-related Pol polyprotein from transposon TNT 1-94; Includes: RecName: Full=Protease; Includes: RecName: Full=Reverse transcriptase; Includes: RecName: Full=Endonuclease && -	-
221	evm.TU.Contig11.97	159	159	136	492	496	584	620	495	736	18.9911	17.6216	15.5704	108.705	111.675	131.201	100.434	89.2131	121.529		726.379	107.44	2.7575	2.00697e-58	4.22946e-57	736.597	123.605	2.57572	1.22347e-36	3.74142e-35	538.278	587.443	-0.125558	0.467047	0.634672	EVM%20prediction%20Contig11.97	Contig11	263990	264535	-	378	protein_coding	- && - && -	-
222	evm.TU.Contig5.583	1620	1580	1359	4407	5766	5610	5579	5603	6029	36.2263	32.784	29.1298	182.299	243.055	235.961	169.2	189.06	186.382		7297.73	1079.25	2.75749	2.88493e-90	1.3576e-88	6885.74	1241.61	2.47147	6.28053e-100	1.48496e-97	5036.48	5899.25	-0.228156	0.0426337	0.114451	EVM%20prediction%20Contig5.583	Contig5	1766525	1768543	-	2019	protein_coding	- && - && PF07534:TLD	-
223	evm.TU.Contig4.569	69224	67973	54870	207871	226089	231088	175246	183369	178897	1545.69	1408.3	1174.38	8585.98	9516.21	9705.34	5306.96	6178.18	5522.26		307282	45464.9	2.75674	1.70587e-115	1.62125e-113	215330	52303.9	2.04156	1.53104e-69	1.63098e-67	157539	248472	-0.657373	4.95647e-14	1.56028e-12	EVM%20prediction%20Contig4.569	Contig4	1684160	1686282	+	2022	protein_coding	- && sp|P72991|FTSH3_SYNY3 ATP-dependent zinc metalloprotease FtsH 3 OS=Synechocystis sp. (strain PCC 6803 / Kazusa) OX=1111708 GN=ftsH3 PE=1 SV=1 && PF01434:Peptidase family M41|PF17862:AAA+ lid domain|PF00004:ATPase family associated with various cellul	AAA
224	evm.TU.Contig5.563	716	645	518	2056	2153	2297	1650	1373	1172	43.102	36.028	29.8898	228.949	244.314	260.084	134.711	124.717	97.5351		3005.89	445.307	2.75527	3.47209e-83	1.40243e-81	1675.88	512.258	1.71019	5.27484e-23	8.66684e-22	1225.88	2430.77	-0.987665	4.0121e-14	1.27593e-12	EVM%20prediction%20Contig5.563	Contig5	1719603	1720352	+	750	protein_coding	- && sp|Q9LVV5|TL15B_ARATH Thylakoid lumenal 15.0 kDa protein 2, chloroplastic OS=Arabidopsis thaliana OX=3702 GN=At5g52970 PE=1 SV=2 && PF04536:TPM domain	-
225	evm.TU.Contig17.77	250	244	284	864	902	921	827	679	736	4.74451	4.29672	5.16628	30.3317	32.2684	32.8761	21.2858	19.4442	19.3098		1241.26	184.148	2.75321	6.29699e-83	2.49155e-81	894.261	211.872	2.0779	2.30705e-34	6.26459e-33	653.875	1003.77	-0.618139	2.59542e-06	2.50095e-05	EVM%20prediction%20Contig17.77	Contig17	236361	238810	+	2379	protein_coding	- && sp|P80235|CACM_YEAST Putative mitochondrial carnitine O-acetyltransferase OS=Saccharomyces cerevisiae (strain ATCC 204508 / S288c) OX=559292 GN=YAT1 PE=1 SV=2 && PF00755:Choline/Carnitine o-acyltransferase	-
226	novel.361	238	250	153	725	740	747	517	677	545	4.32585	4.21628	2.66559	24.3761	25.354	25.5378	12.7444	18.5675	13.6943		1021.69	151.603	2.75269	4.97313e-54	9.37928e-53	700.046	174.404	2.00454	9.4399e-18	1.21206e-16	512.546	826.232	-0.689981	5.49277e-05	0.000393472	-	Contig3	608754	611313	-	2484	-	- && Q54Y55.1 RecName: Full=Dual specificity protein kinase shkC; AltName: Full=SH2 domain-containing protein 3; AltName: Full=SH2 domain-containing protein C && PF00069:Protein kinase domain	Pkinase
227	evm.TU.Contig8.288	2674	2492	1981	7527	8522	8586	6893	6639	7426	149.047	128.886	105.841	776.093	895.411	900.161	521.078	558.384	572.222		11384.2	1693	2.74946	1.30545e-93	6.69577e-92	8377.48	1947.59	2.10491	2.16981e-60	1.68273e-58	6126.76	9204.77	-0.587288	1.02022e-10	1.97228e-09	EVM%20prediction%20Contig8.288	Contig8	928221	929030	-	810	protein_coding	- && sp|Q0EEE2|PTHD3_MOUSE Patched domain-containing protein 3 OS=Mus musculus OX=10090 GN=Ptchd3 PE=1 SV=1 && PF02460:Patched family	-
228	evm.TU.Contig21.83	1792	1793	1360	5473	7225	4329	5697	4526	7191	98.4265	91.3797	71.6013	556.072	748.052	447.229	424.379	375.11	546.025		7863.64	1170.28	2.74839	1.78543e-59	3.87202e-58	6926.51	1346.31	2.36323	3.37093e-53	1.9336e-51	5061.01	6355.75	-0.328614	0.215933	0.379623	EVM%20prediction%20Contig21.83	Contig21	230720	231541	-	822	protein_coding	- && - && -	-
229	novel.163	1	2	2	2	6	9	11	2	2	0.0452846	0.0840381	0.0868138	0.167537	0.512179	0.766588	0.67558	0.136663	0.125207		7.89111	1.17431	2.74268	0.0289285	0.0417436	5.84317	1.35164	2.11356	0.216987	0.299554	4.26147	6.37468	-0.574718	0.686561	1	-	Contig19	2089	3085	-	997	-	- && - && -	-
230	evm.TU.Contig12.72	3544	3252	2289	9316	11205	10571	5900	6132	5398	231.894	197.443	143.566	1127.61	1382.07	1301.01	523.579	605.436	488.291		14369.5	2152.7	2.73885	6.34824e-71	1.83701e-69	6987.02	2476.29	1.4965	4.21454e-22	6.64321e-21	5112.73	11617.3	-1.18425	6.19819e-29	1.25554e-26	EVM%20prediction%20Contig12.72	Contig12	210499	211188	+	690	protein_coding	- && - && PF12796:Ankyrin repeats (3 copies)	-
231	evm.TU.Contig3.647	13563	11958	8634	40156	38059	38780	27481	25702	24287	1159.76	948.781	707.672	6351.75	6134.64	6237.18	3186.97	3316.26	2871.01		54019.5	8097.49	2.73796	9.03072e-77	3.06097e-75	30988.8	9314.49	1.73421	2.19428e-32	5.42637e-31	22668.9	43690.7	-0.946639	2.12816e-31	6.61007e-29	EVM%20prediction%20Contig3.647	Contig3	2068112	2068760	+	528	protein_coding	- && - && -	-
232	evm.TU.Contig14.157	487	433	479	1555	1616	1610	1397	814	1381	35.4065	29.2104	33.3809	209.13	221.47	220.165	137.748	89.2993	138.802		2208.38	331.526	2.73634	4.08232e-102	2.63827e-100	1422.49	381.405	1.89972	2.20032e-24	3.87817e-23	1038.85	1785.84	-0.780904	3.18841e-07	3.57947e-06	EVM%20prediction%20Contig14.157	Contig14	746580	747200	-	621	protein_coding	- && - && -	-
233	evm.TU.Contig10.368	99900	108704	89787	299097	365629	350514	208940	225839	206167	2448.62	2472.28	2109.49	13561.2	16893.4	16159.6	6945.62	8352.66	6985.93		469260	70537.4	2.73393	1.59989e-117	1.61556e-115	257018	81154.4	1.66312	5.61966e-52	3.09529e-50	188072	379373	-1.01234	3.1042e-23	3.14401e-21	EVM%20prediction%20Contig10.368	Contig10	1166272	1168184	+	1842	protein_coding	- && sp|Q6U841|S4A10_HUMAN Sodium-driven chloride bicarbonate exchanger OS=Homo sapiens OX=9606 GN=SLC4A10 PE=1 SV=1 && PF00955:HCO3- transporter family	-
234	novel.565	11	9	13	18	49	45	27	29	7	0.564359	0.428451	0.639315	1.70831	4.73892	4.34254	1.87871	2.24507	0.49649		51.9225	7.82583	2.73082	4.5715e-07	1.2072e-06	25.4403	9.00359	1.49765	0.0774309	0.123925	18.6484	41.9321	-1.17143	0.0947369	0.208051	-	Contig6	553025	553904	-	880	-	- && - && -	-
235	evm.TU.Contig12.126	365	528	462	1424	1543	1607	1330	881	1381	8.2232	11.0377	9.97696	59.3457	65.5291	68.0977	40.6381	29.9498	43.0121		2113.47	319.214	2.72622	5.11411e-83	2.03181e-81	1425.46	367.337	1.95614	1.87502e-27	3.77105e-26	1041.32	1708.99	-0.714092	4.78217e-07	5.23698e-06	EVM%20prediction%20Contig12.126	Contig12	348321	350518	+	2004	protein_coding	- && sp|O08353|ILVB_METAO Probable acetolactate synthase large subunit OS=Methanococcus aeolicus OX=42879 GN=ilvB PE=3 SV=1 && PF02776:Thiamine pyrophosphate enzyme, N-terminal TPP binding domain|PF00205:Thiamine pyrophosphate enzyme, central domain|PF027	TPP_enzyme_N
236	evm.TU.Contig10.234	1217	1235	910	3167	4423	3729	3044	3104	3214	88.0545	82.9132	63.1118	423.878	603.251	507.484	298.703	338.885	321.482		5233.22	795.502	2.7178	1.7428e-69	4.84088e-68	3747.41	915.162	2.03378	4.10985e-48	1.98213e-46	2741.25	4229.74	-0.625841	3.28628e-07	3.67606e-06	EVM%20prediction%20Contig10.234	Contig10	678182	678805	-	624	protein_coding	- && - && -	-
237	evm.TU.Contig28.82	151	129	112	445	443	432	345	384	497	10.2827	8.15112	7.31069	56.0562	56.8664	55.3331	31.8629	39.4578	46.7883		609.548	92.9621	2.71433	3.87102e-51	6.83527e-50	490.455	106.937	2.19793	1.04608e-19	1.46331e-18	358.659	492.956	-0.459109	0.0157487	0.0524094	EVM%20prediction%20Contig28.82	Contig28	247055	247836	+	663	protein_coding	- && sp|Q40298|FCPD_MACPY Fucoxanthin-chlorophyll a-c binding protein D, chloroplastic (Fragment) OS=Macrocystis pyrifera OX=35122 GN=FCPD PE=2 SV=1 && PF00504:Chlorophyll A-B binding protein	-
238	evm.TU.Contig22.59	187	199	144	560	642	576	341	414	421	6.56007	6.47762	4.84215	36.3401	42.4544	38.0065	16.2239	21.9148	20.4173		821.418	125.326	2.71246	3.09217e-57	6.29737e-56	471.955	144.182	1.71029	9.90189e-14	9.79478e-13	345.344	664.133	-0.944363	9.54838e-08	1.15398e-06	EVM%20prediction%20Contig22.59	Contig22	179859	181145	-	1287	protein_coding	- && - && PF00487:Fatty acid desaturase	-
239	evm.TU.Contig43.2	12	14	7	56	24	31	76	0	67	0.434123	0.469953	0.242738	3.74758	1.63668	2.10941	3.72888	0	3.35085		51.0697	7.79308	2.71244	4.18668e-07	1.11102e-06	55.3077	8.9654	2.62645	0.00678449	0.0148462	40.2426	41.3621	-0.0389626	0.980317	0.98945	EVM%20prediction%20Contig43.2	Contig43	49200	50447	+	1248	protein_coding	- && sp|A0T0H6|CH60_PHATC 60 kDa chaperonin, chloroplastic OS=Phaeodactylum tricornutum (strain CCAP 1055/1) OX=556484 GN=groL PE=3 SV=1 && PF00118:TCP-1/cpn60 chaperonin family	-
240	evm.TU.Contig24.79	22	35	25	76	120	78	88	23	104	0.528899	0.780753	0.576101	3.37983	5.43815	3.52707	2.86924	0.834349	3.45647		126.671	19.2914	2.71223	7.44412e-15	3.70068e-14	84.2036	22.2	1.92419	0.000687564	0.00192582	61.3744	102.352	-0.734896	0.124459	0.25449	EVM%20prediction%20Contig24.79	Contig24	214555	216560	+	1878	protein_coding	- && - && -	-
241	evm.TU.Contig21.70	229	251	122	661	643	711	748	592	696	7.95925	8.09479	4.06448	42.4981	42.1277	46.4809	35.2591	31.0476	33.4422		930.731	142.294	2.70946	1.66018e-38	2.12599e-37	811.262	163.69	2.30928	2.12177e-22	3.41102e-21	593.072	752.745	-0.343576	0.0165264	0.0543761	EVM%20prediction%20Contig21.70	Contig21	206200	207715	-	1299	protein_coding	- && sp|P78937|MET3_SCHPO Sulfate adenylyltransferase OS=Schizosaccharomyces pombe (strain 972 / ATCC 24843) OX=284812 GN=sua1 PE=1 SV=2 && PF14306:PUA-like domain|PF01747:ATP-sulfurylase	-
242	evm.TU.Contig23.172	1965	1850	1611	5857	6102	6213	3682	3971	3872	79.4958	69.4462	62.472	438.317	465.344	472.772	202.022	242.41	216.554		8394.42	1285.08	2.7077	2.27607e-116	2.22871e-114	4619.05	1478.38	1.64358	2.61544e-38	8.56558e-37	3379.55	6788.29	-1.00645	3.04501e-25	4.11208e-23	EVM%20prediction%20Contig23.172	Contig23	548532	549730	+	1116	protein_coding	- && sp|D0VYS2|HSF3_MOUSE Heat shock factor protein 3 OS=Mus musculus OX=10090 GN=Hsf3 PE=2 SV=1 && PF00447:HSF-type DNA-binding	HSF_DNA-bind
243	evm.TU.Contig8.462	1551	1564	1402	5158	5086	4843	4277	4451	4163	94.1206	88.0653	81.551	579.009	581.794	552.785	352.002	407.568	349.243		6966.03	1068.82	2.70442	5.39117e-139	8.29556e-137	5165.37	1229.66	2.07057	2.59503e-70	2.85866e-68	3779.34	5633.67	-0.576166	1.52322e-09	2.47702e-08	EVM%20prediction%20Contig8.462	Contig8	1412840	1413583	+	744	protein_coding	- && - && -	-
244	evm.TU.Contig9.26	1574	1673	1466	5351	5300	5056	5324	5323	5254	113.34	111.781	101.186	712.762	719.406	684.785	519.936	578.368	523.019		7252.51	1114.45	2.70217	4.94931e-144	8.56761e-142	6365.17	1282.19	2.31152	6.13142e-101	1.48595e-98	4656.43	5865.3	-0.33314	0.000150819	0.000977282	EVM%20prediction%20Contig9.26	Contig9	86092	86819	-	627	protein_coding	- && - && PF04982:HPP family	-
245	evm.TU.Contig21.36	1596	1503	1143	4784	4417	4918	4057	3734	3504	64.3945	56.2691	44.2049	357.058	335.941	373.227	222.001	227.332	195.447		6520.02	1004.74	2.6982	3.85387e-86	1.65307e-84	4517.18	1155.82	1.96659	1.31546e-43	5.26945e-42	3304.36	5273.64	-0.674544	4.06863e-12	9.74588e-11	EVM%20prediction%20Contig21.36	Contig21	117167	118285	+	1119	protein_coding	- && sp|Q9H0C2|ADT4_HUMAN ADP/ATP translocase 4 OS=Homo sapiens OX=9606 GN=SLC25A31 PE=1 SV=1 && PF00153:Mitochondrial carrier protein	Mito_carr
246	evm.TU.Contig7.188	480	587	320	1557	1527	1509	1237	1279	1230	30.0992	34.1544	19.2341	180.606	180.498	177.98	105.2	121.019	106.627		2120.87	327.335	2.69559	2.84757e-55	5.52729e-54	1500.56	376.596	1.99407	3.96305e-25	7.1809e-24	1097.84	1715.25	-0.644217	2.35926e-08	3.14052e-07	EVM%20prediction%20Contig7.188	Contig7	686414	687133	-	720	protein_coding	- && - && PF13857:Ankyrin repeats (many copies)	-
247	evm.TU.Contig7.233	814	821	573	2347	2552	2423	1662	1788	1638	69.6043	65.1404	46.965	371.241	411.351	389.703	192.742	230.701	193.631		3382.36	522.499	2.69464	2.95136e-76	9.73146e-75	2040.08	601.082	1.76289	3.78611e-27	7.44474e-26	1492.8	2734.98	-0.873962	9.88431e-15	3.46248e-13	EVM%20prediction%20Contig7.233	Contig7	804463	805072	+	528	protein_coding	- && sp|Q55E69|SYS1_DICDI Protein SYS1 homolog OS=Dictyostelium discoideum OX=44689 GN=sys1 PE=3 SV=1 && PF09801:Integral membrane protein S linking to the trans Golgi network	-
248	novel.39	21	16	5	38	47	54	30	0	37	0.948124	0.670288	0.216383	3.17366	4.00003	4.58573	1.83696	0	2.30939		64.2848	9.98603	2.68915	5.74546e-08	1.66159e-07	25.9657	11.4833	1.18024	0.273904	0.360666	18.8923	51.9726	-1.45483	0.0725688	0.171146	-	Contig11	467225	468224	+	1000	-	- && - && -	-
249	evm.TU.Contig19.75	583	623	479	1851	1946	1765	1475	1403	1506	34.0074	33.7201	26.7823	199.73	213.977	193.65	116.689	123.49	121.445		2568.57	398.417	2.68864	2.32889e-92	1.16372e-90	1752.59	458.37	1.93485	4.04183e-41	1.462e-39	1281.81	2077.05	-0.696547	4.43053e-11	9.03364e-10	EVM%20prediction%20Contig19.75	Contig19	313965	314738	-	774	protein_coding	- && - && PF00043:Glutathione S-transferase, C-terminal domain|PF13417:Glutathione S-transferase, N-terminal domain	GST_C
250	evm.TU.Contig4.893	1784	1771	1229	4760	5553	5449	3423	3802	3134	71.2161	65.599	47.0266	351.497	417.86	409.137	185.321	229.016	172.954		7284.33	1132.33	2.68555	1.19879e-73	3.76087e-72	4158.81	1302.62	1.67469	8.91407e-26	1.66499e-24	3043.91	5889.48	-0.952475	7.26293e-16	2.87983e-14	EVM%20prediction%20Contig4.893	Contig4	2691288	2692418	-	1131	protein_coding	- && - && PF13460:NAD(P)H-binding	-
251	evm.TU.Contig28.135	11692	10217	8762	31806	34854	34335	26634	29421	27475	375.982	304.858	270.079	1891.99	2112.77	2076.75	1161.58	1427.6	1221.42		46660.9	7271.42	2.68194	5.05686e-97	2.81731e-95	33500.5	8364.63	2.00182	8.45337e-54	5.12168e-52	24513.8	37729.8	-0.622153	4.90406e-11	9.91238e-10	EVM%20prediction%20Contig28.135	Contig28	417392	418795	-	1404	protein_coding	- && - && PF04727:ELMO/CED-12 family	-
252	novel.205	2	5	4	16	8	12	18	10	14	0.106108	0.24614	0.203416	1.57025	0.800067	1.19747	1.29516	0.800545	1.02682		16.5868	2.57663	2.68121	0.00182916	0.00317038	16.634	2.96592	2.48497	0.0193875	0.0376036	12.1503	13.4297	-0.142892	0.870973	1	-	Contig22	401043	408856	-	851	-	- && - && -	-
253	evm.TU.Contig5.452	578	524	477	1593	1819	1770	2238	1477	2126	27.7027	23.3035	21.914	141.235	164.342	159.565	145.475	106.818	140.866		2394.53	374.144	2.67848	9.67975e-88	4.26525e-86	2318.8	430.414	2.43015	2.49366e-53	1.4389e-51	1694.14	1936.08	-0.192136	0.139896	0.277469	EVM%20prediction%20Contig5.452	Contig5	1404896	1406181	-	942	protein_coding	- && sp|Q93Y52|IPYR1_CHLRE Soluble inorganic pyrophosphatase 1, chloroplastic OS=Chlamydomonas reinhardtii OX=3055 GN=ppa1 PE=1 SV=1 && PF00719:Inorganic pyrophosphatase	Pyrophosphatase
254	evm.TU.Contig17.35	3	8	2	5	6	31	9	26	13	0.105242	0.260407	0.067252	0.324466	0.39677	2.04549	0.428197	1.37629	0.630463		19.5069	3.0334	2.67762	0.00387293	0.00641343	19.6274	3.49131	2.48321	0.0182258	0.0355709	14.4034	15.7776	-0.134262	0.889716	1	EVM%20prediction%20Contig17.35	Contig17	107565	108851	+	1287	protein_coding	- && sp|Q55A09|Y9963_DICDI Probable serine/threonine-protein kinase DDB_G0272254 OS=Dictyostelium discoideum OX=44689 GN=DDB_G0272254 PE=3 SV=1 && PF07714:Protein tyrosine kinase	Pkinase_Tyr
255	evm.TU.Contig5.830	718	816	544	1963	2584	2202	1754	1404	1867	20.543	21.6633	14.9192	103.894	139.364	118.502	68.0616	60.6144	73.8469		3119.57	490.933	2.66764	1.64229e-64	4.06132e-63	2001.12	564.812	1.82503	1.43185e-29	3.16903e-28	1462.64	2521.64	-0.785529	5.92001e-10	1.02153e-08	EVM%20prediction%20Contig5.830	Contig5	2548338	2549915	-	1578	protein_coding	- && - && -	-
256	evm.TU.Contig10.84	165	158	120	376	534	529	455	310	479	7.11513	6.32196	4.96008	29.9929	43.4071	42.9065	26.6099	20.1711	28.5551		665.638	104.903	2.66601	3.22487e-40	4.34797e-39	493.894	120.678	2.03394	9.93228e-18	1.27191e-16	360.82	538.018	-0.575475	0.00492089	0.0199621	EVM%20prediction%20Contig10.84	Contig10	256904	258231	-	1047	protein_coding	- && - && -	-
257	evm.TU.Contig28.119	2518	2599	2372	7636	8638	8059	8274	7530	8778	128.894	123.447	116.386	723.06	833.509	775.938	574.416	581.623	621.186		11242.1	1771.52	2.66588	1.53335e-134	2.14593e-132	9815.34	2038.15	2.26782	1.79635e-114	7.09617e-112	7177.16	9089.75	-0.34082	6.9748e-05	0.00048976	EVM%20prediction%20Contig28.119	Contig28	366042	367083	-	882	protein_coding	- && sp|Q9LSE4|CCB1_ARATH Protein COFACTOR ASSEMBLY OF COMPLEX C SUBUNIT B CCB1, chloroplastic OS=Arabidopsis thaliana OX=3702 GN=CCB1 PE=1 SV=1 && PF12046:Cofactor assembly of complex C subunit B	-
258	evm.TU.Contig5.96	4331	4226	4010	13174	14469	13096	11005	10035	11747	216.544	196.057	192.181	1218.45	1363.69	1231.59	746.245	757.086	811.959		18817.5	2974.83	2.66125	1.98495e-138	3.00658e-136	13091.5	3422.46	1.93559	3.08542e-84	5.0695e-82	9572.71	15215.5	-0.668539	3.14264e-16	1.30905e-14	EVM%20prediction%20Contig5.96	Contig5	320104	321152	-	903	protein_coding	- && - && -	-
259	evm.TU.Contig4.415	1453	1429	1240	4613	4336	4408	3029	2661	3173	49.1394	44.8427	40.1971	288.589	276.423	280.398	138.93	135.794	148.349		6166.96	975.686	2.66021	4.65502e-121	5.24718e-119	3536.59	1122.48	1.65583	3.51076e-43	1.40055e-41	2585.78	4987.87	-0.947766	3.13571e-27	4.9523e-25	EVM%20prediction%20Contig4.415	Contig4	1235054	1236388	-	1335	protein_coding	- && - && -	-
260	novel.490	124	128	90	364	411	331	348	446	440	2.39352	2.29256	1.6652	12.9972	14.9547	12.0174	9.11021	12.9903	11.7413		510.772	80.9045	2.65864	6.4818e-41	8.91271e-40	495.728	93.0742	2.41271	5.46661e-23	8.96671e-22	362.791	412.971	-0.187782	0.349947	0.528151	-	Contig5	992126	994583	+	2339	-	- && - && -	-
261	evm.TU.Contig11.92	361	216	255	896	862	947	1100	1010	909	43.1182	23.9388	29.1946	197.967	194.08	212.752	178.189	182.031	150.095		1249.35	198.162	2.65789	7.98091e-47	1.27039e-45	1207.65	227.914	2.4067	1.62494e-31	3.8703e-30	883.466	1010.45	-0.193993	0.152118	0.294697	EVM%20prediction%20Contig11.92	Contig11	255509	255886	-	378	protein_coding	- && sp|Q41093|FCPE_PHATR Fucoxanthin-chlorophyll a-c binding protein E, chloroplastic OS=Phaeodactylum tricornutum OX=2850 GN=FCPE PE=2 SV=1 && PF00504:Chlorophyll A-B binding protein	-
262	evm.TU.Contig28.85	101	79	68	268	247	288	186	253	196	7.34303	5.32938	4.73883	36.043	33.851	39.3836	18.3401	27.7552	19.6997		370.869	58.8846	2.65684	1.6502e-33	1.80962e-32	255.852	67.732	1.91743	5.04162e-10	3.63642e-09	187.351	299.975	-0.680772	0.00488006	0.0198223	EVM%20prediction%20Contig28.85	Contig28	253751	254526	+	621	protein_coding	- && sp|Q40297|FCPA_MACPY Fucoxanthin-chlorophyll a-c binding protein A, chloroplastic OS=Macrocystis pyrifera OX=35122 GN=FCPA PE=2 SV=1 && PF00504:Chlorophyll A-B binding protein	-
263	evm.TU.Contig4.93	1934	2215	1971	6364	6833	6529	5156	4449	5501	44.0998	46.8651	43.08	268.437	293.706	280.024	159.451	153.078	173.409		9111.93	1445.79	2.65582	3.0568e-143	5.1987e-141	6024.77	1663.5	1.85667	8.88869e-68	8.97573e-66	4404.61	7368.07	-0.742195	1.0966e-17	5.83895e-16	EVM%20prediction%20Contig4.93	Contig4	244857	247148	-	1980	protein_coding	- && sp|Q9MB58|F26_ARATH 6-phosphofructo-2-kinase/fructose-2,6-bisphosphatase OS=Arabidopsis thaliana OX=3702 GN=FKFBP PE=1 SV=1 && PF00300:Histidine phosphatase superfamily (branch 1)|PF01591:6-phosphofructo-2-kinase	-
264	evm.TU.Contig28.129	327	297	210	779	939	973	946	548	835	12.5541	10.5801	7.72798	55.3232	67.9554	70.2619	49.2564	31.746	44.3174		1244.02	197.645	2.65447	2.16855e-50	3.75392e-49	922.653	227.354	2.02163	3.94559e-20	5.63308e-19	673.916	1005.77	-0.576785	0.000792499	0.00425865	EVM%20prediction%20Contig28.129	Contig28	394538	395713	-	1176	protein_coding	- && sp|J9RYI6|DCVR_CUCSA Divinyl chlorophyllide a 8-vinyl-reductase, chloroplastic OS=Cucumis sativus OX=3659 GN=DVR PE=1 SV=1 && PF13460:NAD(P)H-binding	-
265	evm.TU.Contig5.462	265	330	275	1025	863	910	658	774	848	18.1279	20.9465	18.032	129.705	111.284	117.088	61.0466	79.8937	80.1949		1291.26	205.312	2.65238	9.10281e-77	3.07466e-75	914.043	236.238	1.95135	1.16809e-26	2.26923e-25	668.7	1044.57	-0.644033	2.49038e-05	0.000195003	EVM%20prediction%20Contig5.462	Contig5	1425916	1426575	-	660	protein_coding	- && - && PF00342:Phosphoglucose isomerase	-
266	evm.TU.Contig4.786	18351	16764	13169	51141	51707	52832	42702	43780	39229	975.883	827.201	671.273	5030.82	5183.31	5284.5	3079.78	3513.04	2883.99		71905.3	11440.9	2.65192	1.53469e-91	7.29278e-90	50375.7	13161	1.93646	1.65326e-48	8.09429e-47	36860.2	58150.4	-0.65775	1.25526e-13	3.77308e-12	EVM%20prediction%20Contig4.786	Contig4	2411267	2412187	-	849	protein_coding	- && sp|Q5BCC5|CAN_EMENI Carbonic anhydrase OS=Emericella nidulans (strain FGSC A4 / ATCC 38163 / CBS 112.46 / NRRL 194 / M139) OX=227321 GN=AN1805 PE=1 SV=2 && PF00484:Carbonic anhydrase	-
267	evm.TU.Contig5.82	1032	1122	994	3524	3243	3347	2750	2670	2821	56.477	56.9744	52.1418	356.746	334.548	344.521	204.107	220.482	213.424		4669.37	744.171	2.64952	2.48954e-131	3.30597e-129	3295.86	856.198	1.94453	2.79066e-65	2.50488e-63	2410.66	3776.75	-0.647892	2.45567e-12	6.05343e-11	EVM%20prediction%20Contig5.82	Contig5	285768	286717	-	825	protein_coding	- && - && PF07386:Protein of unknown function (DUF1499)	-
268	evm.TU.Contig12.289	29	29	16	43	95	99	86	270	78	2.41126	2.23738	1.27519	6.61372	14.8898	15.4828	9.6979	33.875	8.96581		109.829	17.5146	2.64856	7.93727e-11	2.9537e-10	178.642	20.1474	3.147	1.43167e-09	9.73936e-09	131.254	88.7242	0.563208	0.255085	0.42627	EVM%20prediction%20Contig12.289	Contig12	817098	817640	+	543	protein_coding	- && - && PF00538:linker histone H1 and H5 family	-
269	evm.TU.Contig4.790	5369	5091	4928	14909	18251	16257	10398	11333	11985	126.449	111.256	111.251	649.536	810.271	720.166	332.129	402.752	390.221		22836.9	3643.91	2.64785	4.67358e-113	4.15649e-111	13506.4	4192.16	1.68788	1.42029e-51	7.69178e-50	9880.69	18462	-0.90194	2.03053e-18	1.23663e-16	EVM%20prediction%20Contig4.790	Contig4	2420997	2423075	-	1917	protein_coding	- && - && -	-
270	evm.TU.Contig12.203	15342	14911	12611	45511	46608	45555	49364	44134	45371	648.569	584.893	511.013	3558.95	3714.11	3622.26	2830.21	2815.25	2651.56		63584.4	10147.7	2.64754	1.4695e-123	1.78067e-121	55480.3	11674.2	2.24866	1.32969e-99	2.92955e-97	40576	51419.7	-0.341702	1.94644e-06	1.90714e-05	EVM%20prediction%20Contig12.203	Contig12	572484	573551	+	1068	protein_coding	- && - && PF17830:STI1 domain	-
271	evm.TU.Contig40.4	59	44	37	116	181	152	97	157	66	2.4063	1.66512	1.44647	8.7516	13.9154	11.6603	5.36542	9.66201	3.72127		207.689	33.2644	2.64435	8.77895e-20	5.79722e-19	129.934	38.2607	1.76316	7.74502e-05	0.000262794	95.2825	167.836	-0.81935	0.0278292	0.0822432	EVM%20prediction%20Contig40.4	Contig40	37303	38497	+	1107	protein_coding	- && sp|Q6EQG2|NADHK_ORYSJ Probable NADH kinase OS=Oryza sativa subsp. japonica OX=39947 GN=Os09g0345700 PE=2 SV=1 && PF01513:ATP-NAD kinase	NAD_kinase
272	novel.404	7	6	0	27	13	2	4	0	5	0.610118	0.485247	0	4.35323	2.13589	0.32788	0.472835	0	0.602469		19.2542	3.08671	2.64413	0.00793899	0.0125486	3.4882	3.54918	-0.0190711	0.992269	0.994012	2.53797	15.5957	-2.60694	0.0473066	1	-	Contig4	930922	931537	+	518	-	- && - && -	-
273	novel.136	55	78	102	267	287	195	180	333	189	1.59587	2.10003	2.8369	14.3311	15.6978	10.6424	7.08341	14.5798	7.58136		345.664	55.3997	2.64038	1.86836e-26	1.61281e-25	284.949	63.7575	2.15829	7.09858e-10	5.02289e-09	208.9	279.494	-0.421953	0.154534	0.298372	-	Contig18	801019	802656	+	1556	-	- && P55205.2 RecName: Full=Guanylate cyclase 2G; AltName: Full=Guanylyl cyclase receptor G; Short=GC-G; AltName: Full=Kinase-like domain-containing soluble guanylyl cyclase; Short=ksGC; Flags: Precursor && PF00211:Adenylate and Guanylate cyclase catalyti	Guanylate_cyc
274	evm.TU.Contig12.79	986	929	695	2773	2681	2865	2235	2429	2386	42.0365	36.7503	28.4016	218.691	215.46	229.743	129.229	156.26	140.627		3842.04	618.193	2.63595	1.15555e-77	4.00069e-76	2825.7	711.145	1.99042	2.46047e-38	8.11285e-37	2067.43	3107.33	-0.588166	3.31852e-08	4.31871e-07	EVM%20prediction%20Contig12.79	Contig12	222477	223535	-	1059	protein_coding	- && sp|Q9SEE4|PIRL_SOLLC Pirin-like protein OS=Solanum lycopersicum OX=4081 PE=2 SV=1 && PF05726:Pirin C-terminal cupin domain|PF02678:Pirin	-
275	evm.TU.Contig9.289	1654	1957	1711	4921	6027	5891	4131	4125	4087	19.6464	21.5692	19.4808	108.127	134.949	131.615	66.5482	73.9335	67.1122		7783.75	1256.76	2.63064	3.36783e-104	2.25157e-102	4940.68	1446.03	1.77241	1.48745e-58	1.0681e-56	3614.31	6292.78	-0.800093	2.05152e-14	6.87628e-13	EVM%20prediction%20Contig9.289	Contig9	924079	927951	-	3801	protein_coding	- && sp|Q8BJL0|SMAL1_MOUSE SWI/SNF-related matrix-associated actin-dependent regulator of chromatin subfamily A-like protein 1 OS=Mus musculus OX=10090 GN=Smarcal1 PE=1 SV=1 && PF00271:Helicase conserved C-terminal domain|PF00176:SNF2 family N-terminal do	SNF2_N
276	evm.TU.Contig7.322	130	111	108	383	347	376	219	489	244	1.53809	1.21858	1.22481	8.38238	7.73904	8.36747	3.51411	8.73003	3.99095		510.648	82.7564	2.62674	1.44667e-45	2.24743e-44	387.968	95.2006	2.02611	9.3097e-10	6.51142e-09	284.591	413.043	-0.539192	0.061542	0.151146	EVM%20prediction%20Contig7.322	Contig7	1069267	1073266	-	3816	protein_coding	- && sp|Q9YHY6|CND1_XENLA Condensin complex subunit 1 OS=Xenopus laevis OX=8355 GN=ncapd2 PE=1 SV=1 && PF12717:non-SMC mitotic condensation complex subunit 1	-
277	novel.13	14	35	7	51	66	58	40	54	37	2.31532	5.37089	1.10966	15.6022	20.5753	18.0418	8.97174	13.4756	8.45929		80.89	13.0723	2.6238	2.78184e-08	8.31037e-08	52.8299	15.0448	1.80812	0.00648825	0.0142786	38.6941	65.388	-0.759362	0.0987991	0.214513	-	Contig10	846801	847073	+	273	-	- && - && -	-
278	evm.TU.Contig9.55	150	178	108	489	509	377	442	413	351	10.6988	11.7803	7.3837	64.5182	68.4353	50.5769	42.7561	44.449	34.6097		634.601	102.943	2.62367	1.09191e-38	1.4057e-37	482.73	118.436	2.0266	4.36737e-17	5.40016e-16	353.189	513.156	-0.539481	0.00489726	0.0198835	EVM%20prediction%20Contig9.55	Contig9	198669	199527	+	633	protein_coding	- && sp|Q9BWT6|MND1_HUMAN Meiotic nuclear division protein 1 homolog OS=Homo sapiens OX=9606 GN=MND1 PE=1 SV=1 && PF03962:Mnd1 HTH domain|PF18517:Leucine zipper with capping helix domain	Mnd1
279	evm.TU.Contig8.488	5602	5493	3429	15136	15425	15281	13280	12609	12477	155.549	141.524	91.2643	777.442	807.366	798.079	500.1	528.294	478.944		21172.3	3438.43	2.62238	2.6864e-62	6.23013e-61	15345.7	3955.37	1.95596	3.51508e-36	1.04525e-34	11225.1	17121.9	-0.609175	6.4196e-15	2.29187e-13	EVM%20prediction%20Contig8.488	Contig8	1498421	1500115	+	1626	protein_coding	- && sp|P92973|CCA1_ARATH Protein CCA1 OS=Arabidopsis thaliana OX=3702 GN=CCA1 PE=1 SV=1 && PF00249:Myb-like DNA-binding domain	Myb_DNA-binding
280	evm.TU.Contig4.714	521	425	419	1354	1353	1596	1245	1022	1254	16.8983	12.7906	13.0265	81.2375	82.7227	97.3662	54.7658	50.0181	56.2281		1988.23	323.866	2.61866	3.01213e-70	8.61346e-69	1403.36	372.555	1.91407	2.40332e-33	6.19621e-32	1025.91	1607.96	-0.648036	1.63381e-07	1.91014e-06	EVM%20prediction%20Contig4.714	Contig4	2183838	2185509	-	1392	protein_coding	- && sp|Q9CA67|CHLP_ARATH Geranylgeranyl diphosphate reductase, chloroplastic OS=Arabidopsis thaliana OX=3702 GN=CHLP PE=1 SV=1 && -	-
281	evm.TU.Contig19.233	1142	1169	1064	3234	3701	3639	2320	2900	1894	61.8224	58.7205	55.2115	323.855	377.676	370.536	170.334	236.89	141.745		4886.3	798.442	2.61354	3.87271e-111	3.29316e-109	2866.44	918.607	1.6415	2.4676e-22	3.93436e-21	2099.33	3950.77	-0.912597	1.77737e-09	2.84562e-08	EVM%20prediction%20Contig19.233	Contig19	777394	778227	+	834	protein_coding	- && - && -	-
282	evm.TU.Contig11.295	4365	4327	3922	13272	13254	13007	9445	9931	9053	333.459	306.719	287.193	1875.54	1908.65	1868.98	978.574	1144.78	956.092		18256.1	2985.4	2.61243	8.86304e-142	1.48135e-139	11395.3	3434.62	1.73019	2.3001e-54	1.43853e-52	8338.11	14764.1	-0.824421	1.34162e-19	9.4706e-18	EVM%20prediction%20Contig11.295	Contig11	882195	882785	-	591	protein_coding	- && sp|Q9XBL8|RUBR_TRIV2 Rubredoxin OS=Trichormus variabilis (strain ATCC 29413 / PCC 7937) OX=240292 GN=rub PE=3 SV=1 && PF00301:Rubredoxin	Rubredoxin
283	evm.TU.Contig9.254	564	444	418	1478	1550	1452	1083	1225	1504	51.1323	37.3504	36.3246	247.869	264.892	247.601	133.161	167.58	188.501		2069.06	338.519	2.61242	4.30275e-70	1.21606e-68	1525.96	389.395	1.97078	2.81575e-27	5.55924e-26	1116.05	1673.14	-0.584389	2.23555e-05	0.000176682	EVM%20prediction%20Contig9.254	Contig9	765101	765703	-	498	protein_coding	- && - && -	-
284	evm.TU.Contig7.16	187	159	81	509	409	424	330	213	214	4.61356	3.63988	1.91553	23.2297	19.0212	19.6757	11.0419	7.92947	7.2989		619.137	101.313	2.61238	7.93433e-28	7.14164e-27	300.901	116.526	1.36945	2.27023e-05	8.50388e-05	219.948	500.898	-1.18658	2.29735e-08	3.06687e-07	EVM%20prediction%20Contig7.16	Contig7	154910	156867	-	1830	protein_coding	- && - && PF05548:Gametolysin peptidase M11	-
285	evm.TU.Contig4.617	17664	18611	13682	52153	52286	51922	31864	31264	33893	377.072	368.638	279.958	2059.43	2103.98	2084.76	922.506	1007.05	1000.22		72210.7	11814.6	2.61164	2.38346e-99	1.43511e-97	38800.9	13592.1	1.51331	2.62082e-36	7.81732e-35	28379	58397.9	-1.04112	3.03447e-44	5.65503e-41	EVM%20prediction%20Contig4.617	Contig4	1886361	1888475	-	2115	protein_coding	- && - && PF13469:Sulfotransferase family	-
286	evm.TU.Contig18.139	789	834	689	2366	2301	2563	2203	1899	2029	32.6212	31.9952	27.3055	180.954	179.333	199.315	123.53	118.473	115.972		3339.62	546.746	2.61077	1.93518e-100	1.19488e-98	2447.48	629.026	1.96016	1.5733e-53	9.35677e-52	1789.76	2700.98	-0.593682	3.39468e-09	5.21114e-08	EVM%20prediction%20Contig18.139	Contig18	516098	517189	+	1092	protein_coding	- && sp|Q9SZ42|FAD4_ARATH Fatty acid desaturase 4, chloroplastic OS=Arabidopsis thaliana OX=3702 GN=FAD4 PE=1 SV=1 && PF10520:B domain of TMEM189, localisation domain	-
287	evm.TU.Contig6.709	5311	4895	5076	16965	15446	15459	13831	14850	14278	175.281	149.902	160.579	1035.73	960.939	959.643	619.08	739.53	651.442		22097	3619.96	2.60988	1.54957e-134	2.14593e-132	17218	4164.62	2.04768	1.79483e-78	2.52161e-76	12597.9	17873.2	-0.504691	2.8193e-08	3.71048e-07	EVM%20prediction%20Contig6.709	Contig6	2200008	2201488	-	1368	protein_coding	- && sp|Q9M2D2|YU88_ARATH UPF0187 protein At3g61320, chloroplastic OS=Arabidopsis thaliana OX=3702 GN=At3g61320 PE=2 SV=2 && PF01062:Bestrophin, RFP-TM, chloride channel	-
288	evm.TU.Contig4.765	2060	1786	1822	5977	5976	5757	4630	4632	4404	58.8276	47.325	49.8736	315.739	321.695	309.228	179.32	199.596	173.864		8177.99	1343.69	2.60576	2.65443e-113	2.3826e-111	5471.99	1545.79	1.82383	1.39941e-51	7.62129e-50	4003.3	6613.67	-0.724452	8.37282e-16	3.26435e-14	EVM%20prediction%20Contig4.765	Contig4	2340981	2342561	+	1581	protein_coding	- && - && -	-
289	evm.TU.Contig12.323	5	2	0	7	2	13	0	0	4	0.184431	0.0684526	0	0.477632	0.139064	0.901937	0	0	0.203973		10.171	1.68363	2.60353	0.0302211	0.0434599	1.56689	1.93479	-0.298606	0.915999	0.937072	1.13984	8.23655	-2.84198	0.111902	1	EVM%20prediction%20Contig12.323	Contig12	905119	906421	-	1224	protein_coding	- && - && PF05050:Methyltransferase FkbM domain	-
290	evm.TU.Contig9.379	1583	1298	1359	4422	4763	4036	3545	3275	3656	100.947	76.8038	83.0692	521.63	572.55	484.097	306.593	315.133	322.306		6105.13	1005.86	2.60187	5.35325e-90	2.50697e-88	4185.09	1157.11	1.855	7.64054e-49	3.81791e-47	3060.52	4936.59	-0.689789	1.77565e-13	5.20298e-12	EVM%20prediction%20Contig9.379	Contig9	1222338	1223045	+	708	protein_coding	- && sp|K7QHS5|BCAT2_HUMLU Branched-chain amino acid aminotransferase 2, chloroplastic OS=Humulus lupulus OX=3486 GN=BCAT2 PE=1 SV=1 && PF01063:Amino-transferase class IV	-
291	evm.TU.Contig16.201	268	322	231	469	1262	804	877	1418	1684	11.4908	12.8106	9.49375	37.1982	101.999	64.8399	50.9977	91.741	99.8179		1174.32	193.824	2.59892	1.29297e-09	4.35817e-09	1600.04	223.004	2.84255	4.10785e-37	1.28456e-35	1170.84	948.142	0.304331	0.538826	0.692464	EVM%20prediction%20Contig16.201	Contig16	620775	621827	+	1053	protein_coding	- && - && PF03567:Sulfotransferase family	-
292	novel.677	16	34	33	89	81	86	119	31	66	1.08303	2.13547	2.14113	11.144	10.3353	10.9493	10.9245	3.16629	6.17608		118.192	19.4814	2.59714	7.85371e-14	3.6515e-13	84.5859	22.4237	1.91577	0.000608533	0.0017259	61.6943	95.6001	-0.62872	0.161311	0.307432	-	Contig9	75069	82291	-	667	-	- && - && -	-
293	evm.TU.Contig23.201	402	392	222	1070	1046	1034	980	908	982	28.5374	25.8208	15.106	140.509	139.972	138.063	94.3514	97.2622	96.3716		1454.53	240.557	2.59636	7.75855e-44	1.15178e-42	1146.84	276.714	2.05134	6.60424e-23	1.08144e-21	838.726	1176.35	-0.488197	4.33205e-05	0.000318596	EVM%20prediction%20Contig23.201	Contig23	655270	655905	+	636	protein_coding	- && sp|P39101|CAJ1_YEAST Protein CAJ1 OS=Saccharomyces cerevisiae (strain ATCC 204508 / S288c) OX=559292 GN=CAJ1 PE=1 SV=1 && PF00226:DnaJ domain	DnaJ
294	evm.TU.Contig24.182	759	1055	871	2740	2726	2811	2347	2200	2480	11.0792	14.2894	12.1869	73.9857	75.0087	77.1783	46.4636	48.4572	50.0457		3822.77	632.792	2.59437	4.14979e-96	2.24738e-94	2807.64	728.159	1.94663	6.56364e-49	3.29678e-47	2053.21	3091.59	-0.59053	3.31966e-10	5.99469e-09	EVM%20prediction%20Contig24.182	Contig24	489269	492361	-	3093	protein_coding	- && sp|P56960|EXOSX_MOUSE Exosome component 10 OS=Mus musculus OX=10090 GN=Exosc10 PE=1 SV=2 && PF08066:PMC2NT (NUC016) domain|PF00570:HRDC domain|PF01612:3'-5' exonuclease	3_5_exonuc
295	evm.TU.Contig3.118	737	858	627	2274	2455	2097	2011	1509	1823	31.9641	34.5285	26.0658	182.439	200.709	171.065	118.288	98.7538	109.303		3152.18	524.795	2.58639	2.08903e-82	8.06814e-81	2126.96	603.793	1.81672	2.26914e-35	6.4319e-34	1554.71	2548.84	-0.712892	1.29699e-10	2.4664e-09	EVM%20prediction%20Contig3.118	Contig3	370149	371189	+	1041	protein_coding	- && - && PF12014:Domain of unknown function (DUF3506)	-
296	evm.TU.Contig9.347	779	854	644	2116	2519	2357	1796	1663	1877	17.3941	17.6937	13.7835	87.4	106.026	98.9904	54.3882	56.0308	57.9399		3231.19	538.213	2.58576	1.23597e-80	4.5557e-79	2131.61	619.21	1.78339	8.10624e-38	2.58493e-36	1558.8	2612.35	-0.744937	6.26925e-12	1.45316e-10	EVM%20prediction%20Contig9.347	Contig9	1089084	1091105	+	2022	protein_coding	- && - && PF01612:3'-5' exonuclease	3_5_exonuc
297	evm.TU.Contig18.219	52	34	28	121	119	111	125	139	101	2.76529	1.67769	1.42726	11.903	11.929	11.1027	9.01533	11.1538	7.42521		162.053	27.1382	2.58152	4.37385e-17	2.46226e-16	146.671	31.211	2.23372	2.6557e-08	1.565e-07	107.375	131.058	-0.28892	0.352784	0.531314	EVM%20prediction%20Contig18.219	Contig18	790707	791555	+	849	protein_coding	- && sp|Q14123|PDE1C_HUMAN Calcium/calmodulin-dependent 3',5'-cyclic nucleotide phosphodiesterase 1C OS=Homo sapiens OX=9606 GN=PDE1C PE=1 SV=1 && PF00233:3'5'-cyclic nucleotide phosphodiesterase	-
298	evm.TU.Contig21.86	102	135	166	443	459	331	344	388	449	4.62367	5.67826	7.21278	37.1468	39.2211	28.2217	21.1484	26.5392	28.1373		569.011	95.0644	2.5808	6.84983e-36	8.09783e-35	472.977	109.4	2.1114	5.79165e-18	7.4859e-17	345.963	460.12	-0.411907	0.0408227	0.111094	EVM%20prediction%20Contig21.86	Contig21	235784	236779	-	996	protein_coding	- && - && -	-
299	evm.TU.Contig16.22	798	862	596	2163	2573	2170	1842	1546	2064	24.9679	25.0255	17.8745	125.189	151.754	127.705	78.1632	72.9892	89.2767		3190.53	533.356	2.58061	7.71748e-68	2.04408e-66	2172.53	613.601	1.8241	9.76201e-31	2.24249e-29	1588.02	2579.41	-0.699615	3.19978e-09	4.92819e-08	EVM%20prediction%20Contig16.22	Contig16	98729	100257	-	1443	protein_coding	- && sp|P51835|FTSY_BACSU Signal recognition particle receptor FtsY OS=Bacillus subtilis (strain 168) OX=224308 GN=ftsY PE=1 SV=2 && PF02881:SRP54-type protein, helical bundle domain|PF00448:SRP54-type protein, GTPase domain	-
300	evm.TU.Contig12.42	6940	7907	6864	21840	22667	21826	27040	26202	29107	182.595	193.035	173.107	1062.95	1124.2	1080.12	964.87	1040.24	1058.7		30636.4	5129.34	2.57838	2.56736e-148	4.78615e-146	32921.6	5901.66	2.47981	4.42321e-149	5.35982e-146	24077.3	24774.6	-0.0412058	0.590103	0.733339	EVM%20prediction%20Contig12.42	Contig12	125236	126951	-	1716	protein_coding	- && - && PF01590:GAF domain|PF12796:Ankyrin repeats (3 copies)	GAF
301	novel.8	2370	2306	1913	6308	6938	6889	5586	5859	5507	136.309	123.064	105.463	671.118	752.195	745.248	435.723	508.475	437.865		9302.98	1559.88	2.57633	1.81338e-99	1.11259e-97	6793.16	1794.52	1.92047	5.27427e-54	3.236e-52	4970.36	7522.32	-0.597981	6.5708e-10	1.12549e-08	-	Contig10	663310	664296	+	785	-	- && - && -	-
302	evm.TU.Contig30.63	3425	3719	3090	10438	10539	10163	6956	6301	7012	125.413	126.358	108.455	707.019	727.448	699.96	345.442	348.146	354.955		14380.3	2419.31	2.57143	1.30515e-129	1.66476e-127	8095.18	2783.45	1.54018	9.90168e-50	5.10569e-48	5919.79	11629.4	-0.97418	2.08352e-38	2.42678e-35	EVM%20prediction%20Contig30.63	Contig30	198217	199673	+	1233	protein_coding	- && sp|A6QLA4|MAP1_BOVIN Methionine aminopeptidase 1 OS=Bos taurus OX=9913 GN=METAP1 PE=2 SV=1 && PF15801:zf-MYND-like zinc finger, mRNA-binding|PF00557:Metallopeptidase family M24	Peptidase_M24
303	evm.TU.Contig10.369	33095	35781	34403	91118	109333	113030	85124	96148	74536	808.549	811.132	805.654	4117.93	5035.18	5194.05	2820.52	3544.49	2517.44		144914	24416.3	2.56928	1.54413e-112	1.3608e-110	102772	28092.5	1.87119	2.10291e-53	1.22805e-51	75231.5	117162	-0.639103	1.03506e-07	1.24447e-06	EVM%20prediction%20Contig10.369	Contig10	1168429	1170362	-	1848	protein_coding	- && sp|Q32LP4|S4A10_BOVIN Sodium-driven chloride bicarbonate exchanger OS=Bos taurus OX=9913 GN=SLC4A10 PE=2 SV=1 && PF00955:HCO3- transporter family	-
304	novel.3	102	122	105	331	309	358	461	592	452	0.59368	0.658881	0.5858	3.56378	3.39024	3.91926	3.63904	5.19928	3.63697		460.95	77.6807	2.56834	1.67465e-42	2.38385e-41	605.934	89.3799	2.76003	1.6139e-33	4.20568e-32	443.672	372.829	0.250043	0.217107	0.381338	-	Contig10	136170	143946	+	7757	-	- && P25600.2 PUTATIVE PSEUDOGENE: RecName: Full=Putative transposon Ty5-1 protein YCL074W && -	-
305	evm.TU.Contig11.215	55	37	23	80	105	165	122	90	200	6.72949	4.20065	2.69746	18.1068	24.2175	37.9727	20.2448	16.6162	33.8297		162.06	27.3769	2.56764	1.60276e-12	6.80947e-12	163.397	31.4835	2.37802	4.22538e-08	2.41372e-07	119.308	131.023	-0.133925	0.721151	0.830515	EVM%20prediction%20Contig11.215	Contig11	607350	607718	+	369	protein_coding	- && - && -	-
306	evm.TU.Contig9.135	166	194	123	443	517	502	426	377	368	11.1032	12.0404	7.88597	54.8122	65.1857	63.156	38.6443	38.0499	34.0282		675.637	114.066	2.56595	6.78508e-43	9.81711e-42	467.911	131.232	1.83381	1.65602e-15	1.86019e-14	342.235	546.26	-0.674728	8.93465e-05	0.000613509	EVM%20prediction%20Contig9.135	Contig9	401779	402453	-	675	protein_coding	- && - && -	-
307	evm.TU.Contig27.108	4789	4405	3805	13012	13699	12755	9692	9416	9877	87.4666	74.6515	66.6132	439.615	471.635	438.174	240.073	259.498	249.386		18227.2	3079.63	2.56533	1.74923e-102	1.14575e-100	11592.8	3542.78	1.71032	2.71099e-49	1.37593e-47	8479.35	14739.3	-0.797707	8.45299e-24	9.97025e-22	EVM%20prediction%20Contig27.108	Contig27	355751	358222	+	2472	protein_coding	- && - && -	-
308	evm.TU.Contig25.52	2821	2712	2194	6929	8390	8105	7278	7197	8233	152.168	135.739	113.44	691.389	853.105	822.322	532.434	585.789	613.942		10826.7	1829.61	2.56504	3.17033e-83	1.28591e-81	9078.9	2104.79	2.10889	1.32393e-64	1.16674e-62	6639.72	8752.99	-0.398678	6.95293e-05	0.000488593	EVM%20prediction%20Contig25.52	Contig25	190714	191550	+	837	protein_coding	- && - && PF02190:ATP-dependent protease La (LON) substrate-binding domain	-
309	evm.TU.Contig3.340	439	515	355	1411	1315	1225	1443	1089	1206	12.1225	13.1956	9.39647	72.0753	68.4501	63.6257	54.0416	45.3759	46.0388		1823.63	309.125	2.56036	2.55471e-68	6.89843e-67	1488.86	355.655	2.06564	1.012e-35	2.95492e-34	1088.45	1474.97	-0.438164	0.000358726	0.00213449	EVM%20prediction%20Contig3.340	Contig3	1188082	1189862	-	1635	protein_coding	- && - && PF07692:Low iron-inducible periplasmic protein	-
310	evm.TU.Contig8.217	245	252	270	788	775	750	629	576	727	6.98323	6.66479	7.37671	41.5478	41.6402	40.2087	24.315	24.7732	28.6467		1068.01	181.435	2.55759	9.47112e-74	2.98094e-72	771.074	208.752	1.88527	1.73438e-26	3.33594e-25	563.746	863.737	-0.615461	1.47074e-05	0.000121063	EVM%20prediction%20Contig8.217	Contig8	722835	724418	+	1584	protein_coding	- && sp|Q54089|RELA_STREQ Bifunctional (p)ppGpp synthase/hydrolase RelA OS=Streptococcus dysgalactiae subsp. equisimilis OX=119602 GN=relA PE=1 SV=1 && PF13328:HD domain|PF04607:Region found in RelA / SpoT proteins	-
311	evm.TU.Contig17.227	886	761	694	2444	2236	2387	2410	2094	2373	31.374	25.0044	23.5561	160.091	149.255	158.985	115.741	111.888	116.167		3262.89	555.099	2.55577	2.3686e-83	9.64755e-82	2744.59	638.559	2.1041	2.02103e-53	1.18738e-51	2006.85	2639.18	-0.395114	3.6937e-05	0.000277563	EVM%20prediction%20Contig17.227	Contig17	713759	715033	+	1275	protein_coding	- && sp|Q6NPT7|HRD1B_ARATH ERAD-associated E3 ubiquitin-protein ligase HRD1B OS=Arabidopsis thaliana OX=3702 GN=HRD1B PE=2 SV=1 && PF13639:Ring finger domain	-
312	evm.TU.Contig5.745	1797	1889	1741	5208	5312	5809	4106	4750	4607	44.4074	43.3146	41.2396	238.073	247.449	270.008	137.613	177.121	157.389		7543.9	1283.46	2.55529	1.09202e-123	1.34e-121	5401.48	1476.65	1.8709	1.23196e-53	7.37197e-52	3952.51	6100.78	-0.626427	7.63212e-09	1.09747e-07	EVM%20prediction%20Contig5.745	Contig5	2284826	2286652	+	1827	protein_coding	- && sp|P0CQ36|PUR6_CRYNJ Phosphoribosylaminoimidazole carboxylase OS=Cryptococcus neoformans var. neoformans serotype D (strain JEC21 / ATCC MYA-565) OX=214684 GN=ADE2 PE=3 SV=1 && PF00731:AIR carboxylase|PF17769:Phosphoribosylaminoimidazole carboxylase	-
313	novel.124	1653	1742	1152	4154	5040	4481	2403	2112	1879	7.99217	7.81512	5.33891	37.1526	45.9349	40.7507	15.7572	15.4083	12.5594		6319.27	1075.35	2.55495	8.16219e-64	1.99306e-62	2556.08	1237.11	1.04693	1.15665e-10	8.93428e-10	1869.8	5108.77	-1.4502	3.83421e-36	2.74824e-33	-	Contig17	370775	381697	-	9338	-	- && P10978.1 RecName: Full=Retrovirus-related Pol polyprotein from transposon TNT 1-94; Includes: RecName: Full=Protease; Includes: RecName: Full=Reverse transcriptase; Includes: RecName: Full=Endonuclease && PF00098:Zinc knuckle	zf-CCHC
314	evm.TU.Contig28.50	49886	53504	46825	127027	167000	155979	79213	74387	84732	707.6	704.192	636.642	3333.01	4465.25	4161.44	1523.84	1592.12	1661.52		208055	35516.2	2.55041	2.07838e-94	1.08322e-92	95221.2	40862.2	1.22051	1.92809e-39	6.58129e-38	69633.7	168182	-1.27216	1.01671e-36	8.61248e-34	EVM%20prediction%20Contig28.50	Contig28	144353	147612	-	3183	protein_coding	- && sp|P37367|ATA1_SYNY3 Cation-transporting ATPase pma1 OS=Synechocystis sp. (strain PCC 6803 / Kazusa) OX=1111708 GN=pma1 PE=3 SV=2 && PF00689:Cation transporting ATPase, C-terminus|PF00122:E1-E2 ATPase|PF00690:Cation transporter/ATPase, N-terminus|PF0	E1-E2_ATPase
315	novel.521	111	109	90	395	254	283	256	124	245	11.9606	10.8982	9.29571	78.7336	51.5924	57.3571	37.4115	20.1615	36.4961		429.563	73.3806	2.55015	1.71953e-31	1.74728e-30	246.773	84.4192	1.54896	8.50611e-07	4.03811e-06	180.138	347.665	-0.946959	0.000502844	0.00287278	-	Contig5	1826957	1827494	-	419	-	- && - && -	-
316	evm.TU.Contig28.77	120	182	139	458	396	461	562	502	616	3.40745	4.7953	3.78331	24.0572	21.1965	24.6217	21.643	21.5091	24.1812		607.138	103.818	2.54641	1.02376e-43	1.51285e-42	670.398	119.468	2.48724	1.75603e-33	4.53946e-32	490.148	491.131	-0.00277765	0.986535	0.99247	EVM%20prediction%20Contig28.77	Contig28	236798	238626	+	1590	protein_coding	- && - && PF05547:Immune inhibitor A peptidase M6	-
317	evm.TU.Contig23.16	338	424	348	1078	1087	1147	763	896	912	14.5336	16.9168	14.3431	85.7446	88.1061	92.7659	44.4953	58.1345	54.2126		1529.87	261.924	2.54562	1.40803e-79	5.05533e-78	1031.32	301.377	1.77415	6.76981e-25	1.21756e-23	754.608	1237.23	-0.713924	3.58446e-07	3.99045e-06	EVM%20prediction%20Contig23.16	Contig23	47545	48594	+	1050	protein_coding	- && sp|I2CYZ4|D4FAD_CHLRE Acyl-lipid (7-3)-desaturase, chloroplastic OS=Chlamydomonas reinhardtii OX=3055 GN=CHLREDRAFT_32523 PE=1 SV=1 && PF00487:Fatty acid desaturase	-
318	evm.TU.Contig6.332	2012	2252	2231	6682	6508	6194	5334	5620	5765	50.635	52.5881	53.8184	311.072	308.739	293.2	182.058	213.417	200.573		8949.49	1534.84	2.54368	2.22974e-139	3.4863e-137	6695.89	1765.99	1.92267	6.50855e-71	7.42281e-69	4898.43	7237.91	-0.563415	6.82054e-10	1.16612e-08	EVM%20prediction%20Contig6.332	Contig6	1031459	1033252	+	1794	protein_coding	- && sp|P80093|PDS_CAPAN 15-cis-phytoene desaturase, chloroplastic/chromoplastic OS=Capsicum annuum OX=4072 GN=PDS PE=1 SV=1 && PF01593:Flavin containing amine oxidoreductase	Amino_oxidase
319	evm.TU.Contig8.344	1925	1660	1386	4953	5029	4892	4618	4392	4478	46.1313	36.9121	31.8373	219.566	227.178	220.506	150.09	158.817	148.354		6869.13	1178.75	2.54306	1.35364e-79	4.87814e-78	5393.99	1355.95	1.9922	1.11107e-48	5.46735e-47	3945.41	5555.04	-0.493745	4.48819e-09	6.71283e-08	EVM%20prediction%20Contig8.344	Contig8	1071847	1073730	-	1884	protein_coding	- && - && PF12680:SnoaL-like domain	-
320	evm.TU.Contig17.55	78	75	94	278	255	205	195	219	259	1.53246	1.36726	1.77024	10.1035	9.444	7.57562	5.19594	6.49246	7.03468		340.46	58.4716	2.54241	1.27239e-30	1.26638e-29	269.465	67.2755	2.00199	1.38778e-12	1.24681e-11	197.093	275.372	-0.483116	0.042326	0.113855	EVM%20prediction%20Contig17.55	Contig17	170250	172547	-	2298	protein_coding	- && - && -	-
321	evm.TU.Contig17.51	154	175	125	548	363	441	377	501	277	5.80861	6.1247	4.51929	38.2352	25.8094	31.2866	19.2853	28.5141	14.4438		623.427	107.26	2.53908	6.28232e-38	7.8887e-37	466.434	123.403	1.91734	2.23273e-12	1.96051e-11	341.747	504.536	-0.563271	0.0213263	0.0665945	EVM%20prediction%20Contig17.51	Contig17	159213	160534	+	1197	protein_coding	- && - && -	-
322	evm.TU.Contig18.10	143	142	115	463	363	364	344	200	255	5.43457	5.00741	4.18924	32.5493	26.005	26.0195	17.7305	11.4691	13.3973		548.882	94.6712	2.53611	2.66514e-41	3.69083e-40	316.769	108.913	1.54128	7.29301e-09	4.56119e-08	231.43	444.079	-0.939057	1.72455e-05	0.000139977	EVM%20prediction%20Contig18.10	Contig18	45276	46463	-	1188	protein_coding	- && - && -	-
323	evm.TU.Contig29.9	2107	2203	1486	5408	5998	5758	7418	8270	7280	44.3489	43.0257	29.981	210.565	237.983	227.96	211.757	262.66	211.836		7929.84	1370.89	2.5322	1.24438e-69	3.46639e-68	9216.95	1577.09	2.54698	1.28023e-65	1.15986e-63	6745.29	6411.88	0.0729986	0.488174	0.652239	EVM%20prediction%20Contig29.9	Contig29	26650	32001	-	2145	protein_coding	- && sp|Q58760|Y1365_METJA Uncharacterized protein MJ1365 OS=Methanocaldococcus jannaschii (strain ATCC 43067 / DSM 2661 / JAL-1 / JCM 10045 / NBRC 100440) OX=243232 GN=MJ1365 PE=4 SV=1 && PF01963:TraB family	-
324	evm.TU.Contig5.394	116	180	94	331	378	440	400	315	306	5.04552	7.26468	3.91908	26.6322	30.9928	35.9973	23.5962	20.6742	18.4		531.217	91.7423	2.53207	6.20146e-30	6.04798e-29	407.228	105.566	1.9468	3.33639e-13	3.17088e-12	297.791	429.528	-0.528187	0.00846188	0.0314887	EVM%20prediction%20Contig5.394	Contig5	1272168	1273205	-	1038	protein_coding	- && sp|P42620|YQJG_ECOLI Glutathionyl-hydroquinone reductase YqjG OS=Escherichia coli (strain K12) OX=83333 GN=yqjG PE=1 SV=1 && PF13409:Glutathione S-transferase, N-terminal domain|PF13410:Glutathione S-transferase, C-terminal domain	-
325	evm.TU.Contig17.186	141	138	114	338	418	407	319	190	309	5.55495	5.0447	4.30501	24.6325	31.0426	30.1595	17.0445	11.295	16.8294		537.61	93.0317	2.53111	5.46404e-41	7.52392e-40	324.095	107.026	1.59959	1.90562e-09	1.27577e-08	236.709	434.624	-0.875187	6.66595e-05	0.000470555	EVM%20prediction%20Contig17.186	Contig17	585892	587037	+	1146	protein_coding	- && - && -	-
326	evm.TU.Contig23.19	71	40	44	170	144	147	106	115	151	3.59771	1.88072	2.13712	15.9349	13.7547	14.0105	7.28463	8.79297	10.5778		212.733	36.9534	2.52907	2.45878e-19	1.57538e-18	148.752	42.4985	1.80923	2.87541e-06	1.26414e-05	108.772	172.091	-0.662202	0.022188	0.0687555	EVM%20prediction%20Contig23.19	Contig23	59242	60281	+	891	protein_coding	- && - && -	-
327	evm.TU.Contig3.819	582	682	537	1845	1654	1814	1607	1332	1637	14.0818	15.3114	12.4542	82.5775	75.4379	82.5544	52.7331	48.6304	54.756		2453.01	425.335	2.52769	4.63834e-88	2.06257e-86	1824.09	489.373	1.89813	5.45727e-42	2.09102e-40	1333.49	1984.18	-0.573117	1.50439e-07	1.77442e-06	EVM%20prediction%20Contig3.819	Contig3	2529313	2531256	+	1866	protein_coding	- && sp|Q9FLG2|MRS22_ARATH Magnesium transporter MRS2-2 OS=Arabidopsis thaliana OX=3702 GN=MRS2-2 PE=2 SV=1 && -	-
328	evm.TU.Contig17.179	916	998	1102	2616	3340	2928	2503	2476	2532	23.3651	23.621	26.944	123.436	160.598	140.479	86.5898	95.3	89.2864		4106.16	712.947	2.52586	1.99458e-82	7.7342e-81	3005.42	820.329	1.87316	3.51491e-53	2.00433e-51	2198.43	3319.31	-0.594548	1.40894e-07	1.66817e-06	EVM%20prediction%20Contig17.179	Contig17	566581	568438	-	1770	protein_coding	- && - && PF00170:bZIP transcription factor	bZIP_1
329	novel.568	47	27	16	97	75	95	69	91	86	1.93966	1.03392	0.632931	7.40511	5.83458	7.3743	3.86199	5.66682	4.90655		123.237	21.4779	2.5246	1.98684e-11	7.7196e-11	98.9007	24.6963	2.00323	5.21242e-05	0.000183628	72.3887	99.7087	-0.463444	0.200639	0.36064	-	Contig6	858062	859387	-	1094	-	- && - && -	-
330	evm.TU.Contig27.124	791	747	745	2083	2378	2251	2204	1873	2115	16.8139	14.7335	15.1794	81.9053	95.2847	89.9985	63.5384	60.0757	62.1514		3101.28	540.637	2.52037	6.82823e-95	3.59744e-93	2470.46	621.984	1.99015	3.89339e-59	2.8166e-57	1806.35	2507.49	-0.473066	3.72227e-06	3.47188e-05	EVM%20prediction%20Contig27.124	Contig27	414299	416422	+	2124	protein_coding	- && sp|P45315|SOHB_HAEIN Probable protease SohB OS=Haemophilus influenzae (strain ATCC 51907 / DSM 11121 / KW20 / Rd) OX=71421 GN=sohB PE=3 SV=1 && PF01343:Peptidase family S49|PF08496:Peptidase family S49 N-terminal	Peptidase_S49
331	evm.TU.Contig5.642	410	428	422	880	1479	1332	1170	1009	1550	20.0988	19.4682	19.8293	79.7995	136.67	122.817	77.7867	74.6358	105.043		1708.13	298.006	2.51895	1.06279e-45	1.66709e-44	1485.09	342.869	2.11505	1.80349e-36	5.42952e-35	1085.29	1380.26	-0.346629	0.0585786	0.145673	EVM%20prediction%20Contig5.642	Contig5	1962264	1963184	-	921	protein_coding	- && - && -	-
332	evm.TU.Contig18.54	1123	1199	1047	3154	3350	3367	4209	4462	4206	27.2153	26.9617	24.3214	141.392	153.037	153.478	138.339	163.167	140.913		4560.09	796.599	2.51714	7.00318e-112	6.00786e-110	5160.91	916.502	2.4933	1.43076e-99	3.08218e-97	3776.14	3687.47	0.0340859	0.735405	0.839991	EVM%20prediction%20Contig18.54	Contig18	210053	212136	-	1863	protein_coding	- && sp|Q29RY4|RNZ1_BOVIN Zinc phosphodiesterase ELAC protein 1 OS=Bos taurus OX=9913 GN=ELAC1 PE=2 SV=1 && PF00753:Metallo-beta-lactamase superfamily	Lactamase_B
333	evm.TU.Contig11.12	4385	4581	3265	11723	11852	12233	10482	11585	10985	130.42	126.424	93.0819	644.977	664.486	684.346	422.816	519.924	451.672		16539.5	2892.92	2.51533	7.36708e-82	2.80064e-80	13254.4	3328.12	1.99366	1.10077e-48	5.44432e-47	9698.52	13375.6	-0.463869	8.77387e-07	9.16535e-06	EVM%20prediction%20Contig11.12	Contig11	32190	33707	-	1518	protein_coding	- && sp|P38023|SIGA1_SYNE7 RNA polymerase sigma factor SigA1 OS=Synechococcus elongatus (strain PCC 7942 / FACHB-805) OX=1140 GN=sigA1 PE=3 SV=2 && PF04545:Sigma-70, region 4|PF04539:Sigma-70 region 3|PF04542:Sigma-70 region 2	Sigma70_r2
334	evm.TU.Contig5.488	2302	2303	1991	5949	6769	6567	4002	4655	4492	119.052	110.515	98.6986	569.124	659.897	638.803	280.7	363.263	321.159		8911.12	1560.94	2.51324	7.28663e-103	4.80521e-101	5276.13	1795.8	1.55477	4.75786e-34	1.26711e-32	3860.86	7205.03	-0.900296	1.6723e-16	7.35023e-15	EVM%20prediction%20Contig5.488	Contig5	1518831	1519703	+	873	protein_coding	- && - && PF08238:Sel1 repeat	-
335	evm.TU.Contig6.387	3197	3321	2612	8491	8935	9255	8648	8497	8311	160.915	155.102	126.019	790.576	847.75	876.19	590.34	645.34	578.303		12326.3	2159.59	2.51293	1.58279e-97	8.97285e-96	10188	2484.52	2.03581	1.11599e-67	1.1153e-65	7452.93	9967.76	-0.419544	1.34108e-06	1.35533e-05	EVM%20prediction%20Contig6.387	Contig6	1222048	1223198	+	897	protein_coding	- && - && PF00153:Mitochondrial carrier protein	Mito_carr
336	evm.TU.Contig7.208	146	152	135	395	448	421	375	317	411	5.02801	4.85716	4.45641	25.1635	29.0831	27.2705	17.5149	16.473	19.5674		584.001	102.416	2.51163	4.00243e-48	6.62109e-47	439.652	117.829	1.90002	2.66574e-18	3.49212e-17	321.385	472.19	-0.554662	0.0018884	0.00893655	EVM%20prediction%20Contig7.208	Contig7	745997	747307	-	1311	protein_coding	- && sp|Q8GZC3|FAD2_VERFO Delta(12)-fatty-acid desaturase FAD2 OS=Vernicia fordii OX=73154 GN=FAD2 PE=1 SV=1 && PF00487:Fatty acid desaturase	-
337	evm.TU.Contig19.240	1233	1178	1058	3094	3655	3367	1922	2087	2195	25.701	22.7839	21.1388	119.3	143.613	132.008	54.3343	65.6416	63.2515		4674.51	821.418	2.50877	1.4799e-90	6.9981e-89	2485.26	944.99	1.395	2.08669e-25	3.83112e-24	1818.11	3779.27	-1.05594	5.76403e-21	4.67037e-19	EVM%20prediction%20Contig19.240	Contig19	792092	794257	+	2166	protein_coding	- && sp|P42534|HYDL_STRCO Putative polyketide hydroxylase OS=Streptomyces coelicolor (strain ATCC BAA-471 / A3(2) / M145) OX=100226 GN=SCO5321 PE=3 SV=2 && PF01494:FAD binding domain	FAD_binding_3
338	evm.TU.Contig21.238	6107	4943	3243	12914	14695	14098	9808	10562	10124	233.269	175.192	118.736	912.474	1058.08	1012.87	508.092	608.757	534.601		19271.2	3393.05	2.50584	1.43206e-45	2.22831e-44	12222.9	3902.64	1.64709	1.03593e-20	1.52156e-19	8943.19	15581.5	-0.80107	6.52614e-17	3.0254e-15	EVM%20prediction%20Contig21.238	Contig21	720432	721613	-	1182	protein_coding	- && - && -	-
339	evm.TU.Contig7.99	412	440	410	1167	1450	1048	1267	1415	1412	16.3169	16.1692	15.5644	85.4955	108.25	78.0676	68.0536	84.5604	77.308		1692.88	298.397	2.50418	1.40961e-63	3.42475e-62	1641.35	343.318	2.257	9.24886e-54	5.56885e-52	1200.92	1368.48	-0.188782	0.194843	0.353358	EVM%20prediction%20Contig7.99	Contig7	401232	402371	+	1140	protein_coding	- && - && PF09084:NMT1/THI5 like	-
340	novel.31	476	418	362	1191	1187	1277	909	860	941	25.3131	20.6258	18.4525	117.16	118.99	127.731	65.5595	69.0091	69.1794		1688.31	297.748	2.50399	2.47876e-67	6.49435e-66	1083.15	342.515	1.66135	1.33681e-23	2.27352e-22	792.156	1365.39	-0.78561	7.09401e-11	1.40047e-09	-	Contig10	1091095	1091943	-	849	-	- && - && -	-
341	evm.TU.Contig12.167	1451	1399	1329	3860	4176	4089	3369	3325	3063	121.316	108.534	106.509	596.995	658.162	643.04	382.02	419.482	354.036		5601.44	989.393	2.50132	7.38041e-111	6.22137e-109	3906.83	1138.26	1.77918	2.79598e-50	1.44942e-48	2858.32	4529.39	-0.664358	2.28749e-11	4.8333e-10	EVM%20prediction%20Contig12.167	Contig12	468491	469114	-	540	protein_coding	- && - && -	-
342	evm.TU.Contig4.761	1291	1501	1712	4079	4692	4259	3319	2954	3502	23.2683	25.1023	29.5767	135.995	159.41	144.382	81.1295	80.3375	87.2576		6020.02	1063.9	2.50031	8.86342e-88	3.92338e-86	3901.38	1224.21	1.67209	1.35393e-40	4.80769e-39	2852.58	4867.29	-0.770809	4.47904e-16	1.83051e-14	EVM%20prediction%20Contig4.761	Contig4	2330023	2332636	-	2505	protein_coding	- && sp|Q96P50|ACAP3_HUMAN Arf-GAP with coiled-coil, ANK repeat and PH domain-containing protein 3 OS=Homo sapiens OX=9606 GN=ACAP3 PE=1 SV=2 && PF01412:Putative GTPase activating protein for Arf|PF00169:PH domain	PH
343	evm.TU.Contig47.10	8	1	4	5	24	9	7	27	9	0.16139	0.0187189	0.0773489	0.186589	0.912677	0.341505	0.191521	0.8219	0.251002		17.6189	3.13773	2.49829	0.00682078	0.0109038	17.7224	3.60673	2.29948	0.0436654	0.0759465	13.0221	14.2108	-0.131039	0.894236	1	EVM%20prediction%20Contig47.10	Contig47	115756	118148	-	2238	protein_coding	- && sp|Q86GV3|GCY28_CAEEL Receptor-type guanylate cyclase gcy-28 OS=Caenorhabditis elegans OX=6239 GN=gcy-28 PE=1 SV=1 && PF00211:Adenylate and Guanylate cyclase catalytic domain	Guanylate_cyc
344	evm.TU.Contig11.6	223	264	219	674	699	667	672	530	546	12.5695	13.8074	11.8322	70.2756	74.2695	70.7144	51.3708	45.0774	42.5456		942.162	166.714	2.49815	2.45564e-64	6.04186e-63	696.988	191.819	1.86128	8.81534e-24	1.52328e-22	509.638	761.893	-0.579903	9.61214e-05	0.000654721	EVM%20prediction%20Contig11.6	Contig11	13766	14735	+	801	protein_coding	- && - && -	-
345	evm.TU.Contig30.55	2135	1838	1526	5334	5161	5453	4095	4497	4283	144.734	115.615	99.1595	668.892	659.516	695.306	376.495	460.007	401.392		7365.18	1303.99	2.49796	1.21197e-75	3.92937e-74	5162.41	1500.01	1.78313	3.59362e-35	1.01269e-33	3777.38	5956.73	-0.657366	3.77889e-11	7.73883e-10	EVM%20prediction%20Contig30.55	Contig30	167750	168511	-	666	protein_coding	- && - && -	-
346	novel.510	946	1188	827	2402	3109	3017	1379	1308	1219	7.501	8.74058	6.28553	35.2316	46.4696	44.9958	14.8295	15.6497	13.3623		3942.95	698.629	2.49646	5.00804e-63	1.19282e-61	1562.92	803.828	0.958988	4.09023e-10	2.9835e-09	1143.37	3187.4	-1.47932	6.55389e-32	2.34881e-29	-	Contig5	722545	728305	-	5694	-	- && P10978.1 RecName: Full=Retrovirus-related Pol polyprotein from transposon TNT 1-94; Includes: RecName: Full=Protease; Includes: RecName: Full=Reverse transcriptase; Includes: RecName: Full=Endonuclease && -	-
347	evm.TU.Contig14.162	372	421	378	993	1419	966	1343	1511	1409	21.5325	22.6115	20.9725	106.324	154.829	105.171	105.429	131.973	112.749		1561.12	276.679	2.49613	8.25458e-52	1.49013e-50	1710.2	318.34	2.42507	3.08589e-60	2.35548e-58	1251.47	1261.64	-0.0119859	0.940276	0.967586	EVM%20prediction%20Contig14.162	Contig14	755271	756050	-	780	protein_coding	- && - && -	-
348	evm.TU.Contig9.257	148	114	113	469	335	285	463	303	558	1.9385	1.38549	1.4187	11.3634	8.27122	7.02131	8.22468	5.98848	10.1039		501.791	89.0418	2.49612	1.21907e-29	1.17238e-28	524.913	102.424	2.35904	2.34442e-20	3.36693e-19	383.352	406.052	-0.0824246	0.725926	0.833951	EVM%20prediction%20Contig9.257	Contig9	793000	815043	-	3447	protein_coding	- && - && PF04886:PT repeat	-
349	evm.TU.Contig18.94	622	748	632	1615	2013	2137	1505	1345	1584	18.9108	21.1016	18.4181	90.8287	115.367	122.206	62.0568	61.7037	66.5769		2665.68	472.661	2.49536	5.14286e-70	1.44927e-68	1769.87	543.845	1.7022	2.00318e-37	6.30481e-36	1294.1	2155.07	-0.735688	8.11921e-09	1.16392e-07	EVM%20prediction%20Contig18.94	Contig18	352255	353999	-	1485	protein_coding	- && - && PF00447:HSF-type DNA-binding	HSF_DNA-bind
350	evm.TU.Contig18.201	2254	2509	2009	6668	6660	6216	7008	7592	7227	86.5351	89.3788	73.931	473.55	481.984	448.867	364.893	439.809	383.571		9023.99	1600.38	2.49533	1.4272e-109	1.15294e-107	8750.12	1841.27	2.24849	3.34374e-80	4.98681e-78	6402.41	7297.83	-0.189005	0.0469726	0.123293	EVM%20prediction%20Contig18.201	Contig18	717658	718833	-	1176	protein_coding	- && sp|Q54BM3|MCFG_DICDI Mitochondrial substrate carrier family protein G OS=Dictyostelium discoideum OX=44689 GN=mcfG PE=2 SV=1 && PF00153:Mitochondrial carrier protein	Mito_carr
351	evm.TU.Contig23.85	86	103	77	264	216	285	198	115	161	1.88668	2.09668	1.6192	10.7136	8.93253	11.7602	5.89114	3.80687	4.88287		353.248	62.8014	2.49123	1.20399e-30	1.20077e-29	187.849	72.257	1.37911	1.33498e-05	5.2015e-05	137.224	285.779	-1.05668	3.65164e-05	0.000275291	EVM%20prediction%20Contig23.85	Contig23	294469	296612	-	2058	protein_coding	- && - && -	-
352	evm.TU.Contig12.294	1145	1417	900	3217	3388	3339	2662	2854	3000	32.8224	37.6904	24.7295	170.588	183.075	180.032	103.492	123.449	118.887		4593.36	816.958	2.49106	8.93626e-67	2.32247e-65	3410.83	939.944	1.85926	1.72742e-33	4.47743e-32	2495.17	3714.41	-0.574227	1.89516e-08	2.57046e-07	EVM%20prediction%20Contig12.294	Contig12	823928	826086	-	1575	protein_coding	- && sp|O67554|Y1632_AQUAE Putative L-lysine 2,3-aminomutase aq_1632 OS=Aquifex aeolicus (strain VF5) OX=224324 GN=aq_1632 PE=3 SV=1 && -	-
353	evm.TU.Contig6.469	26339	25015	22456	69425	71642	71471	41799	44636	42961	825.814	727.745	674.876	4026.53	4234.2	4214.85	1777.39	2111.73	1862.12		98169.8	17478.7	2.48969	1.95056e-117	1.94936e-115	51857.6	20108.1	1.36678	1.71481e-35	4.91815e-34	37942.2	79387.7	-1.06514	2.76901e-35	1.51775e-32	EVM%20prediction%20Contig6.469	Contig6	1484104	1485634	+	1440	protein_coding	- && - && -	-
354	evm.TU.Contig11.209	516	521	467	1541	1438	1347	898	846	697	18.272	17.1186	15.8511	100.941	95.9875	89.7164	43.1266	45.2039	34.1207		1996.76	355.874	2.48846	2.4869e-86	1.07147e-84	977.389	409.426	1.25519	8.0948e-14	8.0483e-13	715.153	1615	-1.1757	1.57098e-17	8.13245e-16	EVM%20prediction%20Contig11.209	Contig11	594123	595397	-	1275	protein_coding	- && sp|Q1DCG7|FMT_MYXXD Methionyl-tRNA formyltransferase OS=Myxococcus xanthus (strain DK1622) OX=246197 GN=fmt PE=3 SV=1 && PF02911:Formyl transferase, C-terminal domain|PF00551:Formyl transferase	-
355	evm.TU.Contig3.221	7399	6421	4810	16647	18869	17994	15159	16155	14406	356.897	287.388	222.394	1485.38	1715.69	1632.55	991.685	1175.84	960.644		24724	4417.67	2.48459	7.13147e-63	1.67391e-61	18332.8	5081.61	1.85109	1.5352e-35	4.42924e-34	13415.2	19990.5	-0.575506	4.25055e-09	6.38816e-08	EVM%20prediction%20Contig3.221	Contig3	668781	669716	+	936	protein_coding	- && - && PF03364:Polyketide cyclase / dehydrase and lipid transport	-
356	evm.TU.Contig18.186	71	91	51	210	186	212	315	214	240	3.52647	4.19391	2.42806	19.2945	17.4147	19.8055	21.219	16.0386	16.4794		280.73	50.2365	2.48139	2.19719e-24	1.77201e-23	305.777	57.799	2.40308	3.94001e-16	4.57967e-15	223.498	227.081	-0.0222628	0.923955	0.958412	EVM%20prediction%20Contig18.186	Contig18	676602	677510	+	909	protein_coding	- && - && PF06041:Bacterial protein of unknown function (DUF924)	-
357	evm.TU.Contig30.62	980	1002	1035	2649	3142	2822	1877	1946	2216	16.2608	15.427	16.4614	81.3075	98.2751	88.073	42.2391	48.7225	50.8319		3979.78	713.735	2.47928	1.52788e-96	8.36795e-95	2416.12	821.182	1.55688	3.50031e-34	9.39945e-33	1767.14	3217.55	-0.864711	2.62409e-14	8.64001e-13	EVM%20prediction%20Contig30.62	Contig30	194980	197700	+	2721	protein_coding	- && - && -	-
358	evm.TU.Contig23.204	5	16	1	25	11	26	9	16	14	0.211966	0.629378	0.0406354	1.9605	0.879041	2.07319	0.517454	1.0235	0.82049		28.5981	5.11213	2.47674	0.00113864	0.00203728	15.7524	5.88406	1.41552	0.199537	0.279646	11.5367	23.1564	-1.00829	0.204822	1	EVM%20prediction%20Contig23.204	Contig23	691943	693007	+	1065	protein_coding	- && - && PF00447:HSF-type DNA-binding	HSF_DNA-bind
359	evm.TU.Contig18.20	7014	8194	5450	18402	20776	19572	15207	15993	15750	223.639	242.423	166.566	1085.37	1248.72	1173.78	657.597	769.453	694.244		27143.6	4878.69	2.47603	2.75166e-73	8.52223e-72	18808.5	5612.98	1.74451	1.13178e-38	3.78328e-37	13760.5	21947	-0.673543	9.4457e-14	2.86694e-12	EVM%20prediction%20Contig18.20	Contig18	73771	75430	-	1416	protein_coding	- && sp|Q9Y7X4|YGRG_SCHPO Uncharacterized membrane protein C365.16 OS=Schizosaccharomyces pombe (strain 972 / ATCC 24843) OX=284812 GN=SPBC365.16 PE=4 SV=1 && -	-
360	evm.TU.Contig5.95	426	468	374	1315	1209	1088	1089	1142	1371	14.6373	14.9208	12.3177	83.581	78.3063	70.315	50.7472	59.2088	65.1234		1666.87	299.709	2.47552	9.46595e-72	2.78915e-70	1440.74	344.819	2.06275	4.26118e-38	1.37693e-36	1053.66	1348.21	-0.355864	0.00844576	0.0314413	EVM%20prediction%20Contig5.95	Contig5	318020	319333	-	1314	protein_coding	- && - && -	-
361	evm.TU.Contig6.439	3184	3967	2949	9713	9747	9245	5449	4719	5557	74.9888	86.6925	66.5743	423.164	432.728	409.543	174.05	167.704	180.931		13254.8	2383.35	2.47537	8.80338e-98	5.0497e-96	6273.95	2742.27	1.19396	1.0414e-23	1.78679e-22	4587.2	10719.3	-1.22447	5.37053e-55	1.66809e-51	EVM%20prediction%20Contig6.439	Contig6	1357088	1359004	+	1917	protein_coding	- && sp|A3BN26|PUS6_ORYSJ RNA pseudouridine synthase 6, chloroplastic OS=Oryza sativa subsp. japonica OX=39947 GN=Os07g0660400 PE=2 SV=1 && PF05005:Janus/Ocnus family (Ocnus)|PF00849:RNA pseudouridylate synthase	-
362	novel.539	4	5	4	19	7	11	14	24	9	0.424929	0.492859	0.40731	3.73372	1.40176	2.19795	2.01706	3.84714	1.32175		17.0209	3.06767	2.47204	0.00301388	0.00507144	19.1192	3.52972	2.434	0.0157876	0.0313938	14.0247	13.7882	0.0205292	0.981721	1	-	Contig6	717870	724929	+	425	-	- && - && -	-
363	novel.488	1234	1195	1054	2972	3658	3263	2471	2463	2721	29.1847	26.2243	23.894	130.023	163.081	145.153	79.2585	87.897	88.9646		4571.94	824.595	2.47116	2.24493e-82	8.63586e-81	3061.68	948.648	1.69044	1.49624e-41	5.53608e-40	2239.29	3696.07	-0.723065	3.2545e-11	6.73899e-10	-	Contig5	896107	898747	+	1909	-	- && F4JY84.1 RecName: Full=Protein tesmin/TSO1-like CXC 7; Short=AtTCX7 && -	-
364	evm.TU.Contig27.105	58	66	53	175	181	146	161	147	139	3.71436	3.9219	3.25342	20.7313	21.8502	17.5865	13.9835	14.2051	12.3061		231.732	41.8173	2.47003	7.48124e-24	5.91543e-23	178.736	48.1126	1.89294	3.30204e-09	2.14977e-08	130.744	187.39	-0.519754	0.0495715	0.128308	EVM%20prediction%20Contig27.105	Contig27	347907	348611	+	705	protein_coding	- && - && -	-
365	evm.TU.Contig17.207	10	11	14	22	29	48	5	7	0	0.406745	0.415156	0.545832	1.6553	2.22352	3.67225	0.27582	0.429626	0		45.8476	8.27271	2.46954	3.77501e-06	9.05816e-06	4.8987	9.51921	-0.964479	0.465285	0.554112	3.59761	37.0677	-3.3786	0.000201012	1	EVM%20prediction%20Contig17.207	Contig17	654849	655958	+	1110	protein_coding	- && - && -	-
366	evm.TU.Contig6.313	110	137	127	350	350	359	286	195	273	3.38539	3.9123	3.74652	19.9258	20.305	20.7816	11.9375	9.05566	11.6152		489.109	88.2655	2.4694	5.92287e-43	8.58241e-42	299.507	101.564	1.56051	9.63295e-10	6.71812e-09	218.843	395.553	-0.852793	2.58006e-05	0.000201012	EVM%20prediction%20Contig6.313	Contig6	969289	970846	+	1467	protein_coding	- && - && -	-
367	evm.TU.Contig4.501	1357	1208	1197	3461	3783	3392	2505	2819	2763	54.7514	45.2249	46.2933	258.314	287.721	257.419	137.075	171.625	154.115		4912.57	891.561	2.46232	3.2015e-93	1.61642e-91	3243.02	1025.66	1.6608	1.45154e-35	4.20036e-34	2372.91	3972.23	-0.743606	9.61152e-12	2.16853e-10	EVM%20prediction%20Contig4.501	Contig4	1435456	1436574	-	1119	protein_coding	- && sp|Q8H124|Y2446_ARATH Uncharacterized protein At2g34460, chloroplastic OS=Arabidopsis thaliana OX=3702 GN=At2g34460 PE=1 SV=1 && PF13460:NAD(P)H-binding	-
368	evm.TU.Contig5.802	2766	2705	2337	7098	7740	7160	5038	4828	4981	169.907	154.178	137.602	806.54	896.23	827.256	419.711	447.502	422.984		10161.3	1848.31	2.45887	1.02791e-101	6.51275e-100	5937.66	2126.37	1.48152	1.11792e-39	3.85664e-38	4343.04	8216.31	-0.919894	3.01089e-27	4.92201e-25	EVM%20prediction%20Contig5.802	Contig5	2447756	2448594	-	735	protein_coding	- && - && -	-
369	evm.TU.Contig6.355	536	673	441	1536	1612	1480	1727	2252	1937	20.7367	24.1594	16.3539	109.925	117.56	107.697	90.6151	131.466	103.599		2137.3	389.295	2.45653	3.80452e-62	8.7812e-61	2380.03	447.909	2.40922	7.32482e-43	2.91012e-41	1742.33	1728.32	0.011177	0.935868	0.965048	EVM%20prediction%20Contig6.355	Contig6	1108890	1110133	-	1167	protein_coding	- && sp|P77258|NEMA_ECOLI N-ethylmaleimide reductase OS=Escherichia coli (strain K12) OX=83333 GN=nemA PE=1 SV=1 && PF00724:NADH:flavin oxidoreductase / NADH oxidase family	Oxidored_FMN
370	evm.TU.Contig25.38	1816	2191	1757	5511	5446	5194	4009	3594	4009	61.0046	68.2943	56.5752	342.459	344.861	328.184	182.648	182.177	186.179		7457.42	1360.76	2.45415	1.68882e-107	1.2691e-105	4636.91	1565.68	1.56626	5.61533e-44	2.28718e-42	3390.78	6031.05	-0.830813	2.5014e-24	3.10774e-22	EVM%20prediction%20Contig25.38	Contig25	150164	152151	-	1344	protein_coding	- && sp|P26683|SIGA_NOSS1 RNA polymerase sigma factor SigA OS=Nostoc sp. (strain PCC 7120 / SAG 25.82 / UTEX 2576) OX=103690 GN=sigA PE=3 SV=1 && PF04539:Sigma-70 region 3|PF04545:Sigma-70, region 4|PF04542:Sigma-70 region 2	Sigma70_r2
371	evm.TU.Contig5.292	2384	2124	1651	5191	6294	5824	3657	4067	4326	70.0746	57.9301	46.5168	282.252	348.74	321.992	145.785	180.384	175.788		7999.41	1459.89	2.45414	3.90824e-63	9.33163e-62	4828.3	1679.35	1.52364	2.50742e-24	4.40343e-23	3532.23	6467.14	-0.872702	3.81436e-15	1.38296e-13	EVM%20prediction%20Contig5.292	Contig5	970857	972392	+	1536	protein_coding	- && sp|Q6NS23|TRM11_XENLA tRNA (guanine(10)-N2)-methyltransferase homolog OS=Xenopus laevis OX=8355 GN=trmt11 PE=2 SV=1 && PF01170:Putative RNA methylase family UPF0020	-
372	evm.TU.Contig16.19	1399	992	975	3278	2941	3261	3187	3046	3122	55.4062	36.4542	37.013	240.149	219.561	242.918	171.181	182.029	170.932		4377.08	800.146	2.45204	6.0564e-57	1.22826e-55	3741.3	920.339	2.02364	2.21623e-38	7.35758e-37	2736.55	3540.51	-0.371739	9.43958e-05	0.000644853	EVM%20prediction%20Contig16.19	Contig16	91163	92552	-	1140	protein_coding	- && sp|O09452|G3PA_GUITH Glyceraldehyde-3-phosphate dehydrogenase, chloroplastic OS=Guillardia theta OX=55529 GN=GAPC1 PE=2 SV=1 && PF02800:Glyceraldehyde 3-phosphate dehydrogenase, C-terminal domain|PF00044:Glyceraldehyde 3-phosphate dehydrogenase, NAD	-
373	evm.TU.Contig4.810	1193	1125	802	2913	2907	2914	2581	2346	2344	73.8854	64.6497	47.6103	333.726	339.378	339.451	216.79	219.238	200.69		4033.56	738.999	2.44858	1.58085e-62	3.68385e-61	2906.14	850.105	1.7735	1.38554e-30	3.15291e-29	2125.59	3262.03	-0.618029	4.507e-11	9.16947e-10	EVM%20prediction%20Contig4.810	Contig4	2471570	2472379	+	729	protein_coding	- && - && -	-
374	evm.TU.Contig10.184	25512	24427	17922	57914	68429	63389	45386	44504	47908	855.111	759.703	575.802	3590.82	4323.53	3996.32	2063.16	2250.85	2219.91		87674.8	16069.8	2.44781	2.61993e-68	7.05489e-67	55110.8	18486.2	1.57589	1.11524e-33	2.92985e-32	40308.5	70883.8	-0.814382	4.65201e-21	3.83606e-19	EVM%20prediction%20Contig10.184	Contig10	533271	534823	+	1347	protein_coding	- && - && -	-
375	evm.TU.Contig7.28	5272	5201	4394	13758	14755	13024	13449	12499	13907	91.5126	83.7698	73.1095	441.766	482.797	425.225	316.613	327.379	333.724		19182.5	3518.94	2.44661	2.30228e-99	1.40367e-97	15923.5	4048.34	1.97579	7.51058e-76	9.57994e-74	11644.9	15511.2	-0.413624	2.4823e-07	2.82074e-06	EVM%20prediction%20Contig7.28	Contig7	186672	189272	+	2601	protein_coding	- && sp|P21269|CCA1_YEAST CCA tRNA nucleotidyltransferase, mitochondrial OS=Saccharomyces cerevisiae (strain ATCC 204508 / S288c) OX=559292 GN=CCA1 PE=1 SV=1 && PF01743:Poly A polymerase head domain	-
376	evm.TU.Contig19.36	1983	2010	1468	4813	5246	5141	3423	3703	3614	63.7678	59.975	45.2494	286.303	318	310.953	149.286	179.681	160.663		7022.29	1292.18	2.44218	1.5115e-73	4.71142e-72	4304.6	1486.55	1.53385	2.56209e-27	5.08952e-26	3149.49	5678.24	-0.850564	1.95427e-17	1.00104e-15	EVM%20prediction%20Contig19.36	Contig19	171490	172991	+	1404	protein_coding	- && - && PF12796:Ankyrin repeats (3 copies)	-
377	evm.TU.Contig23.152	402	371	329	1076	995	1000	665	794	1027	18.4449	15.795	14.4695	91.326	86.0585	86.3017	41.3815	54.9719	65.1434		1417.72	261.062	2.44168	1.85068e-68	5.01132e-67	995.371	300.326	1.7288	1.65154e-18	2.17823e-17	727.959	1146.69	-0.655822	5.85558e-05	0.000417462	EVM%20prediction%20Contig23.152	Contig23	501854	502837	+	984	protein_coding	- && - && -	-
378	evm.TU.Contig10.305	1101	1099	1128	2979	3093	3185	2419	2355	2032	43.2626	40.07	42.4857	216.535	229.1	235.399	128.913	139.632	110.382		4276.27	787.544	2.44103	3.012e-109	2.37385e-107	2725.81	906.086	1.5889	1.32446e-34	3.64753e-33	1994.44	3458.11	-0.794263	7.27039e-13	1.97509e-11	EVM%20prediction%20Contig10.305	Contig10	889151	890299	+	1149	protein_coding	- && - && PF09353:Domain of unknown function (DUF1995)	-
379	novel.639	1	10	0	13	12	5	24	0	4	0.0550594	0.51089	0	1.32406	1.24547	0.51781	1.79216	0	0.304467		13.8189	2.52561	2.43963	0.0231041	0.0338836	10.7445	2.90836	1.88335	0.273577	0.360285	7.81886	11.1764	-0.509522	0.692176	1	-	Contig8	2837	5337	-	820	-	- && - && -	-
380	evm.TU.Contig3.483	10433	10068	7731	23400	27929	27001	19107	18789	20394	290.226	259.876	206.144	1204.13	1464.55	1412.78	720.864	788.68	784.294		36202.2	6684.62	2.43717	1.16717e-72	3.54689e-71	23312	7689.93	1.60004	4.95077e-38	1.59444e-36	17050.4	29268.8	-0.779575	1.12778e-17	5.97085e-16	EVM%20prediction%20Contig3.483	Contig3	1606703	1608401	-	1623	protein_coding	- && - && PF00010:Helix-loop-helix DNA-binding domain	HLH
381	evm.TU.Contig6.269	1754	1547	1353	4041	4541	4326	3163	2500	3190	80.4786	65.8622	59.5054	342.982	392.756	373.341	196.826	173.085	202.344		5963.8	1103.2	2.43472	1.1729e-77	4.04629e-76	3525.8	1269.08	1.47444	2.92816e-27	5.76944e-26	2577.17	4822.07	-0.903637	3.24862e-20	2.40243e-18	EVM%20prediction%20Contig6.269	Contig6	817485	818669	-	984	protein_coding	- && sp|Q2QYY8|PHT1A_ORYSJ Phototropin-1A OS=Oryza sativa subsp. japonica OX=39947 GN=PHOT1A PE=1 SV=2 && PF13426:PAS domain	-
382	evm.TU.Contig22.38	5022	5204	4487	13278	13827	13628	9482	9565	10606	66.2393	63.6901	56.7287	323.969	343.785	338.096	169.618	190.368	193.392		18814.5	3480.23	2.4346	1.41169e-118	1.45584e-116	11861.6	4003.97	1.56679	9.17655e-49	4.56192e-47	8675.6	15214.6	-0.810475	6.15758e-22	5.62513e-20	EVM%20prediction%20Contig22.38	Contig22	127264	130686	-	3423	protein_coding	- && sp|Q9SI53|PP147_ARATH Pentatricopeptide repeat-containing protein At2g03880, mitochondrial OS=Arabidopsis thaliana OX=3702 GN=PCMP-H44 PE=2 SV=1 && PF13041:PPR repeat family|PF13812:Pentatricopeptide repeat domain	-
383	evm.TU.Contig10.190	1518	1672	1329	4249	4035	4163	4644	4861	5121	59.4929	60.803	49.926	308.043	298.097	306.88	246.842	287.467	277.458		5747.37	1068.09	2.42785	1.42576e-98	8.42762e-97	5855.92	1228.85	2.25248	8.17555e-78	1.1322e-75	4283.68	4648.43	-0.118044	0.207829	0.369571	EVM%20prediction%20Contig10.190	Contig10	545228	546379	-	1152	protein_coding	- && - && -	-
384	novel.355	0	0	1	3	0	0	10	32	8	0	0	0.144256	0.835174	0	0	2.04107	7.26682	1.66442		1.36469	0.236385	2.42763	0.443612	0.498314	20.6113	0.272221	6.13587	0.000145478	0.000465969	15.1478	1.10927	3.76188	0.0127354	1	-	Contig3	2939070	2939369	+	300	-	- && - && -	-
385	evm.TU.Contig18.69	449	471	496	1215	1352	1321	918	972	1215	11.453	11.1478	12.1273	57.3298	65.0084	63.3788	31.7577	37.4118	42.8448		1796.39	334.879	2.42341	3.69978e-80	1.34833e-78	1241.71	385.301	1.68822	2.15168e-25	3.94298e-24	908.038	1452.52	-0.677863	9.3825e-07	9.75703e-06	EVM%20prediction%20Contig18.69	Contig18	279086	280938	+	1770	protein_coding	- && sp|P80093|PDS_CAPAN 15-cis-phytoene desaturase, chloroplastic/chromoplastic OS=Capsicum annuum OX=4072 GN=PDS PE=1 SV=1 && PF01593:Flavin containing amine oxidoreductase	Amino_oxidase
386	evm.TU.Contig3.272	178	175	138	490	371	485	406	366	278	8.09313	7.38295	6.01428	41.212	31.7973	41.477	25.0355	25.11	17.4739		621.262	116.226	2.41875	1.86141e-38	2.37428e-37	420.314	133.708	1.65236	1.0852e-11	9.07676e-11	307.556	502.667	-0.709217	0.000656129	0.00360803	EVM%20prediction%20Contig3.272	Contig3	854380	855455	-	993	protein_coding	- && - && PF06775:Putative adipose-regulatory protein (Seipin)	-
387	evm.TU.Contig5.432	342	304	323	1012	867	781	717	490	657	39.8989	32.9082	36.1198	218.397	190.666	171.378	113.446	86.2582	105.962		1227.09	229.636	2.41854	3.97127e-58	8.33279e-57	740.61	264.182	1.48809	1.11071e-15	1.25785e-14	541.185	992.631	-0.874465	2.64263e-08	3.48289e-07	EVM%20prediction%20Contig5.432	Contig5	1360956	1361485	+	387	protein_coding	- && - && -	-
388	evm.TU.Contig21.93	605	579	527	1623	1493	1573	1291	1496	1436	33.3516	29.6166	27.8471	165.505	155.146	163.102	96.521	124.441	109.437		2164.92	405.133	2.41819	4.74578e-83	1.89323e-81	1694.49	466.082	1.8621	7.54579e-35	2.09596e-33	1239.96	1751.07	-0.498466	7.29409e-05	0.00050873	EVM%20prediction%20Contig21.93	Contig21	276665	277483	-	819	protein_coding	- && sp|P0ACA8|GSTB_ECOL6 Glutathione S-transferase GstB OS=Escherichia coli O6:H1 (strain CFT073 / ATCC 700928 / UPEC) OX=199310 GN=gstB PE=3 SV=1 && PF00043:Glutathione S-transferase, C-terminal domain	GST_C
389	evm.TU.Contig7.340	2749	2392	2200	6366	6942	6809	5319	4894	5433	53.3135	43.0447	40.8972	228.381	253.786	248.379	139.903	143.218	145.664		9293.95	1740.38	2.41702	1.57579e-84	6.50031e-83	6250.34	2002.08	1.64257	3.38343e-42	1.31196e-40	4570.84	7515.1	-0.717357	1.05141e-17	5.63046e-16	EVM%20prediction%20Contig7.340	Contig7	1115639	1118128	+	2328	protein_coding	- && - && PF02536:mTERF	-
390	evm.TU.Contig11.217	137	114	95	337	210	400	318	366	253	5.18038	3.99983	3.44329	23.5723	14.9686	28.4492	16.3081	20.883	13.2255		437.253	82.0861	2.41422	9.50656e-23	7.25642e-22	376.87	94.423	1.99692	1.58948e-13	1.54393e-12	275.942	353.883	-0.359685	0.170094	0.320318	EVM%20prediction%20Contig11.217	Contig11	612535	613865	+	1194	protein_coding	- && sp|P35055|HEM6_SOYBN Oxygen-dependent coproporphyrinogen-III oxidase, chloroplastic OS=Glycine max OX=3847 GN=CPX PE=2 SV=1 && PF01218:Coproporphyrinogen III oxidase	-
391	evm.TU.Contig8.383	396	379	292	1019	938	956	1021	915	789	24.9357	22.1443	17.6245	118.695	111.34	113.228	87.1938	86.9396	68.6835		1344.81	252.667	2.41251	7.01859e-58	1.45692e-56	1089.9	290.664	1.90691	9.91886e-26	1.8491e-24	797.345	1087.73	-0.448322	0.0013915	0.0069337	EVM%20prediction%20Contig8.383	Contig8	1181601	1182435	-	717	protein_coding	- && - && -	-
392	evm.TU.Contig17.80	4051	4208	3418	10519	10791	10439	8130	6969	7986	113.319	109.223	91.6479	544.312	569.015	549.25	308.437	294.159	308.831		14662.9	2762.03	2.40838	5.57781e-102	3.58088e-100	9210.67	3177.64	1.53539	1.92148e-44	7.8927e-43	6734.59	11857.6	-0.816111	1.77901e-27	2.96015e-25	EVM%20prediction%20Contig17.80	Contig17	243806	245546	-	1614	protein_coding	- && - && PF10502:Signal peptidase, peptidase S26	-
393	evm.TU.Contig4.248	515	535	480	1445	1341	1362	1023	797	853	31.1266	30.0037	27.8083	161.556	152.783	154.836	83.856	72.6864	71.2727		1915.01	361.893	2.40386	3.13033e-85	1.30799e-83	1065.39	416.36	1.35574	7.9456e-19	1.06095e-17	778.95	1548.91	-0.991386	4.97803e-16	2.01793e-14	EVM%20prediction%20Contig4.248	Contig4	665036	665782	-	747	protein_coding	- && sp|Q93VG8|PPDEX_ARATH DeSI-like protein At4g17486 OS=Arabidopsis thaliana OX=3702 GN=At4g17486 PE=2 SV=1 && PF05903:PPPDE putative peptidase domain	-
394	novel.99	151	172	93	318	432	375	406	217	250	2.88387	3.04805	1.70251	11.2346	15.5526	13.471	10.5162	6.25357	6.60066		520.106	98.2751	2.40359	3.79664e-27	3.35503e-26	345.772	113.059	1.61329	8.10765e-08	4.48605e-07	252.617	420.398	-0.733639	0.00199239	0.0093339	-	Contig16	31159	33612	-	2364	-	- && - && -	-
395	evm.TU.Contig29.36	71	69	52	153	205	162	130	79	142	2.34325	2.11302	1.64502	9.34077	12.7536	10.0564	5.81884	3.9342	6.47884		240.331	45.4567	2.40293	2.02316e-21	1.44316e-20	139.043	52.293	1.41225	0.00012829	0.000415935	101.54	194.256	-0.934078	0.00186356	0.00883246	EVM%20prediction%20Contig29.36	Contig29	136223	137590	+	1368	protein_coding	- && - && -	-
396	evm.TU.Contig5.630	172	163	152	467	400	453	255	222	291	5.63949	4.95901	4.77709	28.3244	24.7225	27.9369	11.3393	10.9833	13.1903		609.362	115.326	2.40228	3.81087e-45	5.81773e-44	306.224	132.676	1.20725	4.30374e-07	2.12426e-06	223.854	492.937	-1.13848	1.79201e-09	2.86414e-08	EVM%20prediction%20Contig5.630	Contig5	1922075	1923579	+	1377	protein_coding	- && - && -	-
397	evm.TU.Contig3.387	490	633	446	1264	1470	1497	1474	1194	1284	13.9665	16.7413	12.1852	66.6452	78.982	80.2567	56.9799	51.3529	50.5947		1955.52	370.063	2.40125	2.75197e-59	5.91522e-58	1576.07	425.797	1.88783	1.04252e-33	2.74624e-32	1152.4	1581.08	-0.456093	0.000198547	0.00125343	EVM%20prediction%20Contig3.387	Contig3	1326247	1327830	-	1584	protein_coding	- && sp|P22121|HSF_KLULA Heat shock transcription factor OS=Kluyveromyces lactis (strain ATCC 8585 / CBS 2359 / DSM 70799 / NBRC 1267 / NRRL Y-1140 / WM37) OX=284590 GN=HSF PE=1 SV=1 && PF00447:HSF-type DNA-binding	HSF_DNA-bind
398	evm.TU.Contig4.249	5709	5539	4958	14467	15183	14231	11680	10823	11819	114.405	102.994	95.2356	536.283	573.538	536.4	317.439	327.267	327.427		20266.3	3836.62	2.40122	2.04251e-109	1.63637e-107	13714	4413.84	1.63559	7.0015e-58	4.9183e-56	10029.4	16388.3	-0.708454	4.35021e-21	3.61922e-19	EVM%20prediction%20Contig4.249	Contig4	666373	668625	+	2253	protein_coding	- && sp|O93796|EF3_CANGA Elongation factor 3 OS=Candida glabrata (strain ATCC 2001 / CBS 138 / JCM 3761 / NBRC 0622 / NRRL Y-65) OX=284593 GN=TEF3 PE=3 SV=2 && PF00005:ABC transporter	ABC_tran
399	evm.TU.Contig6.311	31479	30427	26439	80545	78768	79812	67078	70549	63452	1462.18	1311.4	1177.15	6920.69	6896.83	6972.95	4225.65	4944.7	4074.5		110426	20916.2	2.40039	1.50878e-108	1.17952e-106	80607.4	24062.7	1.74411	2.45695e-53	1.42621e-51	58983.1	89306.9	-0.598489	1.41322e-11	3.08393e-10	EVM%20prediction%20Contig6.311	Contig6	965321	966292	+	972	protein_coding	- && - && -	-
400	evm.TU.Contig6.383	494	498	446	1300	1296	1291	1965	1737	1792	22.6661	21.2019	19.6152	110.338	112.092	111.415	122.278	120.26	113.668		1795.06	340.264	2.39952	8.73416e-82	3.30738e-80	2194.51	391.467	2.4871	2.59074e-81	4.05075e-79	1604.93	1451.71	0.144705	0.172144	0.323265	EVM%20prediction%20Contig6.383	Contig6	1210199	1211182	+	984	protein_coding	- && sp|P0C0L1|APX6_ORYSJ Probable L-ascorbate peroxidase 6, chloroplastic/mitochondrial OS=Oryza sativa subsp. japonica OX=39947 GN=APX6 PE=2 SV=1 && PF00141:Peroxidase	-
401	novel.596	4	10	1	9	13	18	0	0	7	0.28849	0.669217	0.0691321	1.20073	1.7674	2.44181	0	0	0.697941		18.5213	3.49856	2.39701	0.00473531	0.00775538	2.74205	4.02628	-0.551335	0.789556	0.837188	1.99472	14.9719	-2.89743	0.0380543	1	-	Contig7	1231371	1232120	+	626	-	- && - && -	-
402	evm.TU.Contig21.28	570	787	588	1517	1641	2057	1636	1478	2224	23.8949	30.6126	23.6274	117.638	129.676	162.193	93.0137	93.4919	128.888		2410.99	458.385	2.39454	8.09617e-54	1.51807e-52	2127.41	527.452	2.01176	1.16805e-32	2.91833e-31	1554.85	1949.65	-0.326263	0.0323805	0.0923544	EVM%20prediction%20Contig21.28	Contig21	92836	93912	+	1077	protein_coding	- && sp|P74721|ADHA_SYNY3 Aldehyde reductase AdhA OS=Synechocystis sp. (strain PCC 6803 / Kazusa) OX=1111708 GN=adhA PE=1 SV=1 && PF08240:Alcohol dehydrogenase GroES-like domain|PF00107:Zinc-binding dehydrogenase	ADH_N
403	evm.TU.Contig9.163	132	197	145	477	415	378	337	397	336	3.7271	5.1613	3.9244	24.9142	22.0885	20.0751	12.9051	16.9144	13.1155		585.934	111.602	2.39111	1.41012e-37	1.74358e-36	429.876	128.424	1.74153	3.21168e-13	3.05835e-12	314.651	473.967	-0.592199	0.0024126	0.0110524	EVM%20prediction%20Contig9.163	Contig9	500160	501758	-	1599	protein_coding	- && sp|O06865|AMPA_SYNE7 Probable cytosol aminopeptidase OS=Synechococcus elongatus (strain PCC 7942 / FACHB-805) OX=1140 GN=pepA PE=3 SV=2 && PF00883:Cytosol aminopeptidase family, catalytic domain|PF02789:Cytosol aminopeptidase family, N-terminal domai	-
404	evm.TU.Contig6.308	9	2	9	9	15	30	30	0	7	0.564359	0.116369	0.540959	1.04397	1.77306	3.53837	2.55134	0	0.606821		25.0421	4.79319	2.39064	0.00160177	0.00280231	14.214	5.51238	1.37253	0.304555	0.394225	10.3435	20.2431	-0.962229	0.384005	1	EVM%20prediction%20Contig6.308	Contig6	955600	956319	-	720	protein_coding	- && - && -	-
405	evm.TU.Contig12.113	6502	6143	4671	16699	14644	15224	14158	15013	13769	167.555	146.888	115.38	796.037	711.363	737.92	494.82	583.779	490.527		21493.9	4101.2	2.38985	1.47835e-71	4.31661e-70	17213.2	4717.89	1.86731	1.0103e-43	4.08078e-42	12595.2	17386.5	-0.465168	8.5634e-07	8.98579e-06	EVM%20prediction%20Contig12.113	Contig12	316155	317906	+	1752	protein_coding	- && - && -	-
406	evm.TU.Contig21.77	231	295	160	680	499	659	424	465	384	12.5958	14.9256	8.36264	68.5892	51.2904	67.588	31.3556	38.2594	28.9465		848.24	161.8	2.38984	2.33638e-32	2.46989e-31	510.961	186.155	1.45595	2.1382e-09	1.42458e-08	373.972	686.352	-0.876892	2.35373e-06	2.27276e-05	EVM%20prediction%20Contig21.77	Contig21	221642	222626	-	828	protein_coding	- && - && -	-
407	evm.TU.Contig7.46	681	719	660	1946	1730	1847	1711	1614	1473	27.2574	26.7031	25.3215	144.082	130.528	139.05	92.8796	97.4787	81.5058		2549.64	487.153	2.38792	3.78304e-92	1.85216e-90	1919.94	560.483	1.7762	3.30316e-40	1.16018e-38	1404.58	2062.37	-0.554442	1.37605e-06	1.38917e-05	EVM%20prediction%20Contig7.46	Contig7	233327	234454	+	1128	protein_coding	- && sp|Q8H0W0|LPA3_ARATH Protein LPA3 OS=Arabidopsis thaliana OX=3702 GN=LPA3 PE=1 SV=1 && PF09353:Domain of unknown function (DUF1995)	-
408	evm.TU.Contig24.131	598	599	379	1395	1387	1442	962	1360	953	59.6003	55.3949	36.2072	257.189	260.582	270.322	130.034	204.53	131.307		1950.92	372.989	2.38709	1.8811e-47	3.04939e-46	1321.45	429.073	1.62249	6.81368e-14	6.80245e-13	967.907	1577.77	-0.705761	2.11682e-05	0.000168441	EVM%20prediction%20Contig24.131	Contig24	379030	379482	-	453	protein_coding	- && - && -	-
409	evm.TU.Contig6.293	39613	37552	32180	91729	100716	100160	69965	73616	70396	1633.31	1436.68	1271.82	6996.32	7827.99	7767.74	3912.42	4580.09	4012.63		135192	25894.9	2.38427	3.16067e-92	1.5553e-90	85740.1	29789.9	1.52515	5.61955e-41	2.01763e-39	62731.9	109315	-0.801241	1.17341e-19	8.34645e-18	EVM%20prediction%20Contig6.293	Contig6	903087	904181	-	1095	protein_coding	- && - && -	-
410	evm.TU.Contig5.489	485	530	398	1160	1255	1353	977	1147	888	21.9851	22.2924	17.2933	97.2693	107.238	115.359	60.064	78.4548	55.6479		1741.22	334.004	2.38207	8.27994e-62	1.89306e-60	1210.85	384.268	1.65538	3.50598e-20	5.01282e-19	886.429	1407.99	-0.668241	9.33396e-06	8.07556e-05	EVM%20prediction%20Contig5.489	Contig5	1519994	1521074	-	996	protein_coding	- && - && -	-
411	evm.TU.Contig17.193	6	1	3	11	12	4	4	0	8	0.389213	0.0601911	0.186537	1.31996	1.46736	0.488051	0.351909	0	0.717423		12.4431	2.4103	2.37869	0.0173095	0.0259951	4.66337	2.77071	0.759068	0.672293	0.741519	3.39285	10.0599	-1.55956	0.256294	1	EVM%20prediction%20Contig17.193	Contig17	612894	613589	+	696	protein_coding	- && sp|Q0IIM3|HS105_BOVIN Heat shock protein 105 kDa OS=Bos taurus OX=9913 GN=HSPH1 PE=2 SV=1 && PF00012:Hsp70 protein	HSP70
412	evm.TU.Contig14.7	53	70	39	126	180	122	231	78	110	5.24755	6.43094	3.7013	23.0772	33.5949	22.7201	31.0189	11.6532	15.0565		197.795	38.1923	2.3714	2.56841e-16	1.384e-15	164.704	43.9426	1.90699	8.22131e-06	3.31658e-05	120.214	159.85	-0.40922	0.269683	0.443428	EVM%20prediction%20Contig14.7	Contig14	170460	170915	-	456	protein_coding	- && - && -	-
413	evm.TU.Contig17.137	538	627	623	1654	1552	1528	1353	1035	1410	8.48708	9.17781	9.42047	48.2662	46.1517	45.3386	28.9473	24.6369	30.7499		2185.47	422.32	2.37134	7.63459e-87	3.31882e-85	1511.32	485.935	1.63712	8.17099e-29	1.75242e-27	1104.52	1767.62	-0.677957	1.41822e-08	1.95778e-07	EVM%20prediction%20Contig17.137	Contig17	445132	447993	-	2862	protein_coding	- && sp|Q54BF6|MCFN_DICDI Mitochondrial substrate carrier family protein N OS=Dictyostelium discoideum OX=44689 GN=mcfN PE=1 SV=2 && PF00153:Mitochondrial carrier protein	Mito_carr
414	evm.TU.Contig6.294	1795	1865	1835	4888	4725	4934	3614	3492	3881	55.2434	53.2586	54.1327	278.278	274.118	285.617	150.847	162.166	165.123		6717.89	1299.72	2.36985	1.45535e-120	1.56235e-118	4392.2	1495.37	1.55443	5.40674e-49	2.72984e-47	3212.23	5433.23	-0.758329	4.40031e-18	2.53099e-16	EVM%20prediction%20Contig6.294	Contig6	905296	906762	+	1467	protein_coding	- && sp|Q2W2T6|SYY_MAGSA Tyrosine--tRNA ligase OS=Magnetospirillum magneticum (strain AMB-1 / ATCC 700264) OX=342108 GN=tyrS PE=3 SV=1 && PF00579:tRNA synthetases class I (W and Y)	-
415	evm.TU.Contig18.105	2639	2731	2577	6809	7054	7159	6358	6296	6040	133.275	127.975	124.747	636.096	671.528	680.032	435.474	479.781	421.691		9710.59	1879.79	2.36902	7.98791e-121	8.70054e-119	7483.62	2162.73	1.79084	1.63907e-67	1.62134e-65	5474.82	7852.71	-0.520504	3.6754e-09	5.58684e-08	EVM%20prediction%20Contig18.105	Contig18	387423	388316	-	894	protein_coding	- && - && PF01925:Sulfite exporter TauE/SafE	-
416	novel.641	85	111	95	220	245	302	235	311	236	1.88028	2.27835	2.01435	9.00237	10.2162	12.5655	7.05024	10.3808	7.21712		354.628	68.6349	2.3681	9.36761e-28	8.4239e-27	315.005	78.9763	1.99433	3.65512e-13	3.46023e-12	230.665	286.757	-0.315216	0.200555	0.360627	-	Contig8	6790	8830	-	2041	-	- && - && -	-
417	evm.TU.Contig22.222	389	443	354	971	1160	1000	548	456	593	81.3095	85.9194	70.9257	375.442	457.057	393.152	155.348	143.822	171.355		1446.62	280.196	2.36796	2.68967e-61	6.02163e-60	636.408	322.378	0.981361	4.42438e-08	2.51998e-07	465.2	1169.53	-1.32957	2.53293e-20	1.93457e-18	EVM%20prediction%20Contig22.222	Contig22	745999	746806	+	216	protein_coding	- && - && -	-
418	novel.437	1084	1095	810	2774	2825	2289	2036	2327	2193	16.0096	15.0058	11.4668	75.7859	78.6482	63.5865	40.7813	51.8581	44.7752		3641	707.287	2.36407	8.36368e-61	1.84687e-59	2630.48	813.676	1.69268	1.77887e-28	3.76515e-27	1924.91	2944.37	-0.613547	5.91161e-07	6.3903e-06	-	Contig4	892141	902011	-	3057	-	- && P10978.1 RecName: Full=Retrovirus-related Pol polyprotein from transposon TNT 1-94; Includes: RecName: Full=Protease; Includes: RecName: Full=Reverse transcriptase; Includes: RecName: Full=Endonuclease && -	-
419	evm.TU.Contig12.290	13	8	7	24	16	34	16	0	0	1.42806	0.815435	0.737072	4.87693	3.31317	7.02508	2.38373	0	0		34.194	6.67055	2.3617	9.09052e-05	0.000187138	6.11838	7.67142	-0.319077	0.841762	0.880453	4.45268	27.6711	-2.62253	0.0252	1	EVM%20prediction%20Contig12.290	Contig12	818371	818781	-	411	protein_coding	- && sp|P84227|H32_BOVIN Histone H3.2 OS=Bos taurus OX=9913 PE=1 SV=2 && PF00125:Core histone H2A/H2B/H3/H4	Histone
420	evm.TU.Contig6.262	5136	6057	4983	14637	14440	13408	11498	9122	11543	59.7793	65.4152	55.5936	315.144	316.821	293.534	181.502	160.209	185.735		19615	3819.96	2.36029	1.07831e-109	8.78412e-108	12810.6	4395.17	1.54335	2.77185e-46	1.23827e-44	9364.03	15863.2	-0.76041	9.21091e-20	6.65328e-18	EVM%20prediction%20Contig6.262	Contig6	799171	803049	+	3879	protein_coding	- && - && PF00169:PH domain	PH
421	evm.TU.Contig25.74	523	573	359	1280	1210	1333	922	821	974	28.9372	29.4175	19.0396	131.008	126.201	138.725	69.1863	68.5438	74.5013		1765.58	343.919	2.35997	3.06398e-48	5.09394e-47	1084.41	395.657	1.4546	2.92186e-15	3.20051e-14	792.886	1428.01	-0.848722	1.80729e-12	4.58865e-11	EVM%20prediction%20Contig25.74	Contig25	260899	261714	+	816	protein_coding	- && - && -	-
422	evm.TU.Contig10.275	914	856	735	1891	2428	2247	2088	2176	2185	42.7184	37.1226	32.9279	163.49	213.913	197.533	132.353	153.461	141.179		3035.31	593.326	2.35511	1.27288e-61	2.88301e-60	2582.8	682.564	1.91997	1.57441e-44	6.4946e-43	1889.51	2453.68	-0.377126	0.00193255	0.0091039	EVM%20prediction%20Contig10.275	Contig10	799383	800348	-	966	protein_coding	- && - && PF13640:2OG-Fe(II) oxygenase superfamily	-
423	evm.TU.Contig12.286	316	311	220	664	758	797	821	926	868	13.5876	12.4083	9.0675	52.8148	61.4392	64.459	47.8777	60.081	51.5971		1025.6	200.5	2.35501	3.69412e-43	5.42588e-42	1049.06	230.652	2.18522	1.02373e-30	2.3461e-29	767.665	829.253	-0.111825	0.460257	0.628963	EVM%20prediction%20Contig12.286	Contig12	810465	811514	+	1050	protein_coding	- && - && PF00134:Cyclin, N-terminal domain	-
424	evm.TU.Contig14.214	2594	2509	2100	6249	6378	6259	5041	4938	4912	90.9991	81.6701	70.6146	405.517	421.766	412.991	239.838	261.389	238.218		8722.41	1705.37	2.35473	2.6414e-89	1.22515e-87	5958.72	1961.89	1.60277	3.98074e-41	1.44529e-39	4358.88	7053.72	-0.694576	3.14688e-16	1.30905e-14	EVM%20prediction%20Contig14.214	Contig14	922517	923803	-	1287	protein_coding	- && - && PF00141:Peroxidase	-
425	evm.TU.Contig7.226	992	994	869	2233	2710	2526	2048	2430	2136	43.5253	40.468	36.5476	181.239	224.14	208.465	121.869	160.882	129.563		3451.91	675.617	2.35319	1.83114e-75	5.91704e-74	2656.68	777.275	1.77295	2.14401e-35	6.11295e-34	1944.47	2790.7	-0.521623	4.92051e-05	0.00035736	EVM%20prediction%20Contig7.226	Contig7	793821	794849	+	1029	protein_coding	- && - && PF03382:Mycoplasma protein of unknown function, DUF285	-
426	evm.TU.Contig17.52	101	151	113	305	341	304	340	402	439	3.72551	5.16817	3.99531	20.8111	23.7104	21.0915	17.0089	22.3748	22.3861		438.829	85.9386	2.35063	1.3081e-32	1.39349e-31	473.504	98.8925	2.258	4.54439e-21	6.84057e-20	346.413	354.817	-0.0351795	0.859727	0.920903	EVM%20prediction%20Contig17.52	Contig17	162768	164145	+	1224	protein_coding	- && - && -	-
427	evm.TU.Contig11.63	3692	3404	3110	8974	8847	8836	8339	8851	8672	84.1864	72.0221	67.975	378.528	380.274	378.97	257.886	304.539	273.369		12309.9	2417.77	2.34817	2.00735e-97	1.12481e-95	10362.3	2781.43	1.89747	1.16787e-59	8.70874e-58	7581.37	9955.51	-0.393159	9.74978e-06	8.35004e-05	EVM%20prediction%20Contig11.63	Contig11	184866	186845	+	1980	protein_coding	- && - && -	-
428	evm.TU.Contig25.121	45	61	59	151	138	139	156	120	89	6.84072	8.60428	8.59705	42.4617	39.5447	39.7441	32.1623	27.5258	18.7037		197.575	38.9037	2.34312	5.13491e-20	3.42586e-19	145.718	44.768	1.702	4.45572e-06	1.8928e-05	106.595	159.807	-0.584314	0.0577793	0.144185	EVM%20prediction%20Contig25.121	Contig25	401974	402270	-	297	protein_coding	- && - && -	-
429	novel.388	14	12	4	22	27	29	15	21	0	0.499275	0.39709	0.136735	1.45133	1.81508	1.94526	0.725499	1.13006	0		36.0652	7.11895	2.34251	7.63607e-05	0.000158646	14.6961	8.18724	0.841904	0.488974	0.576306	10.7928	29.1576	-1.4386	0.127225	1	-	Contig4	828	2093	+	1266	-	- && - && -	-
430	evm.TU.Contig21.85	496	558	463	879	2180	869	1571	1043	1824	28.8208	30.0853	25.7878	94.4811	238.782	94.9759	123.804	91.449	146.521		1817.64	358.454	2.34218	3.10427e-07	8.33596e-07	1760.27	412.417	2.09387	2.83036e-32	6.92867e-31	1285.68	1467.32	-0.190602	0.697868	0.813421	EVM%20prediction%20Contig21.85	Contig21	234080	234856	-	777	protein_coding	- && sp|Q9M2S6|SDIR1_ARATH E3 ubiquitin-protein ligase SDIR1 OS=Arabidopsis thaliana OX=3702 GN=SDIR1 PE=1 SV=1 && PF13639:Ring finger domain	-
431	evm.TU.Contig3.273	156	124	142	390	340	368	351	176	432	6.16203	4.54482	5.37646	28.4968	25.3162	27.3411	18.8036	10.4902	23.5902		506.852	100.141	2.341	1.14981e-36	1.39593e-35	378.54	115.2	1.71773	1.03512e-08	6.37475e-08	276.252	409.999	-0.568279	0.0259769	0.0776059	EVM%20prediction%20Contig3.273	Contig3	856416	857558	+	1143	protein_coding	- && sp|Q7PCJ8|SAT2_BOVIN Thialysine N-epsilon-acetyltransferase OS=Bos taurus OX=9913 GN=SAT2 PE=2 SV=1 && PF00583:Acetyltransferase (GNAT) family	Acetyltransf_1
432	evm.TU.Contig10.213	1655	1866	1388	3721	4729	4260	4908	5158	5031	47.9905	50.207	38.5793	199.594	258.492	232.346	193.017	225.688	201.679		5874.82	1159.91	2.34048	1.36523e-65	3.4465e-64	6048.34	1334.49	2.18013	8.97808e-66	8.28891e-64	4425.11	4749.13	-0.102062	0.355376	0.533752	EVM%20prediction%20Contig10.213	Contig10	628528	630084	-	1557	protein_coding	- && - && PF13515:Fusaric acid resistance protein-like	-
433	evm.TU.Contig28.81	898	1004	827	2168	2447	2443	1738	1452	1373	107.258	111.271	94.6821	479.01	550.945	548.84	281.538	261.692	226.711		3261.47	644.89	2.33829	2.18062e-80	7.97697e-79	1821.97	741.97	1.29602	2.19477e-20	3.16138e-19	1332.54	2637.09	-0.984774	4.65245e-17	2.20059e-15	EVM%20prediction%20Contig28.81	Contig28	245938	246315	+	378	protein_coding	- && - && -	-
434	evm.TU.Contig9.283	1994	2390	2049	5110	5687	5819	4128	4443	3888	60.138	66.8832	59.2344	285.086	323.316	330.097	168.848	202.195	162.106		7678.21	1518.86	2.33766	2.39908e-94	1.24367e-92	4997.26	1747.61	1.51552	2.55618e-35	7.22438e-34	3656.99	6208.46	-0.763791	1.69098e-12	4.31686e-11	EVM%20prediction%20Contig9.283	Contig9	903247	904827	-	1497	protein_coding	- && - && PF00010:Helix-loop-helix DNA-binding domain	HLH
435	evm.TU.Contig7.229	525	494	369	1270	1167	1161	1068	1165	1232	51.6407	45.0874	34.7911	231.083	216.383	214.8	142.475	172.913	167.53		1660.9	328.762	2.33723	1.20882e-53	2.24919e-52	1388.08	378.194	1.87594	2.31036e-27	4.61786e-26	1015.45	1343.4	-0.404198	0.00147739	0.00731086	EVM%20prediction%20Contig7.229	Contig7	799515	799973	-	459	protein_coding	- && - && PF13911:AhpC/TSA antioxidant enzyme	-
436	evm.TU.Contig11.302	6893	6532	5119	14757	16969	16238	12069	11342	11799	130.981	115.17	93.2379	518.715	607.821	580.364	311.031	325.206	309.951		22163.2	4391.79	2.33531	4.11754e-70	1.16712e-68	14076.4	5052.24	1.47831	3.80639e-33	9.73592e-32	10295.5	17919.6	-0.799548	3.10393e-21	2.65344e-19	EVM%20prediction%20Contig11.302	Contig11	911126	913501	+	2376	protein_coding	- && - && PF12796:Ankyrin repeats (3 copies)	-
437	evm.TU.Contig19.148	945	956	947	2400	2424	2529	1748	1686	1801	37.23	34.9474	35.7618	174.906	180.017	187.404	93.3977	100.228	98.0898		3396.39	673.851	2.33361	3.33011e-98	1.9447e-96	2093.29	775.279	1.43299	1.91341e-32	4.74389e-31	1531.03	2746.7	-0.843376	2.3994e-17	1.20202e-15	EVM%20prediction%20Contig19.148	Contig19	526193	527338	-	1146	protein_coding	- && - && PF03747:ADP-ribosylglycohydrolase	-
438	evm.TU.Contig16.151	611	538	470	1342	1408	1431	981	1054	901	77.9262	63.6679	57.4577	316.611	338.505	343.282	169.686	202.84	158.861		1931.44	383.784	2.33177	3.01505e-62	6.97564e-61	1177.79	441.488	1.41561	1.03266e-16	1.24355e-15	861.937	1561.87	-0.858266	7.1981e-11	1.41801e-09	EVM%20prediction%20Contig16.151	Contig16	484936	485372	-	354	protein_coding	- && - && -	-
439	evm.TU.Contig7.227	6304	6357	4164	14045	14963	14321	11410	11541	12070	204.467	191.317	129.457	842.674	914.84	873.672	501.91	564.832	541.206		20014.1	3981.53	2.32963	6.85556e-56	1.35906e-54	14015.5	4580.27	1.61351	2.70901e-28	5.64756e-27	10252.1	16184	-0.658712	1.59729e-15	6.05021e-14	EVM%20prediction%20Contig7.227	Contig7	794943	796334	-	1392	protein_coding	- && sp|Q7ZYQ6|DCA13_XENLA DDB1- and CUL4-associated factor 13 OS=Xenopus laevis OX=8355 GN=dcaf13 PE=2 SV=1 && PF00400:WD domain, G-beta repeat|PF04158:Sof1-like domain	WD40
440	evm.TU.Contig23.153	848	894	642	2082	1907	2138	1826	2019	1860	29.0046	28.373	21.0482	131.73	122.954	137.546	84.7044	104.202	87.9496		2829.34	563.802	2.32725	6.64393e-62	1.52622e-60	2288.31	648.623	1.81866	8.22734e-32	1.96928e-30	1674.5	2288.51	-0.451078	0.00012688	0.00083849	EVM%20prediction%20Contig23.153	Contig23	503006	504325	-	1320	protein_coding	- && sp|O04104|URIC2_SOYBN Uricase-2 isozyme 2 OS=Glycine max OX=3847 PE=1 SV=1 && PF01014:Uricase	-
441	evm.TU.Contig19.150	1610	1706	1734	4301	4521	4136	2462	1968	2673	23.9662	23.5639	24.7418	118.433	126.861	115.804	49.7044	44.2047	55.0074		5984.25	1194.17	2.32518	2.96787e-108	2.28338e-106	2828.23	1373.97	1.04174	3.26547e-17	4.0636e-16	2067.1	4839.11	-1.22686	2.28843e-33	9.69255e-31	EVM%20prediction%20Contig19.150	Contig19	529414	532446	+	3033	protein_coding	- && - && PF00169:PH domain	PH
442	evm.TU.Contig17.57	98	130	87	282	273	251	211	134	163	3.24145	3.98981	2.75829	17.2542	17.0214	15.6155	9.46518	6.68787	7.45332		372.077	74.2678	2.32375	4.19709e-29	3.96943e-28	201.711	85.4535	1.23931	4.75846e-05	0.000168969	147.4	300.919	-1.02837	1.32101e-05	0.00010961	EVM%20prediction%20Contig17.57	Contig17	175061	176503	-	1365	protein_coding	- && - && -	-
443	evm.TU.Contig11.175	0	3	1	0	9	1	18	25	4	0	0.0753471	0.0259453	0	0.459211	0.0509118	0.660778	1.02108	0.149678		4.64751	0.92041	2.32273	0.19071	0.23488	19.1169	1.06016	4.15321	0.00195247	0.0049149	14.0282	3.74043	1.90577	0.158831	1	EVM%20prediction%20Contig11.175	Contig11	454269	456002	+	1668	protein_coding	- && - && -	-
444	evm.TU.Contig28.139	104	114	116	279	257	319	326	314	340	7.24609	7.37006	7.74706	35.9589	33.7539	41.8052	30.805	33.0119	32.749		394.963	78.948	2.32257	4.2397e-32	4.4625e-31	391.822	90.8369	2.10863	2.0343e-20	2.93459e-19	286.571	319.466	-0.15693	0.434122	0.606147	EVM%20prediction%20Contig28.139	Contig28	430250	430897	+	648	protein_coding	- && - && PF08547:Complex I intermediate-associated protein 30 (CIA30)	-
445	evm.TU.Contig11.191	172	165	145	383	430	422	441	265	373	6.42315	5.7174	5.19034	26.4575	30.2697	29.6415	22.3353	14.9326	19.2565		570.645	114.127	2.32242	1.81323e-40	2.46528e-39	427.818	131.295	1.70524	7.33678e-13	6.80601e-12	312.536	461.403	-0.5608	0.00465576	0.0190944	EVM%20prediction%20Contig11.191	Contig11	538518	539856	+	1209	protein_coding	- && sp|Q6WNG7|D4FAD_EUGGR Acyl-lipid (7-3)-desaturase OS=Euglena gracilis OX=3039 GN=D4 PE=1 SV=1 && PF00487:Fatty acid desaturase	-
446	evm.TU.Contig3.271	2633	2450	2242	5594	6840	6308	5920	5746	6355	98.571	85.106	80.453	387.393	482.697	444.18	300.576	324.589	328.899		8661.93	1735.06	2.31979	9.94977e-77	3.34906e-75	7204.85	1996.05	1.85191	1.28788e-60	1.01501e-58	5269.35	7002.66	-0.410318	2.99388e-05	0.000230173	EVM%20prediction%20Contig3.271	Contig3	852861	854066	+	1206	protein_coding	- && sp|Q09790|APS1_SCHPO Diphosphoinositol polyphosphate phosphohydrolase aps1 OS=Schizosaccharomyces pombe (strain 972 / ATCC 24843) OX=284812 GN=aps1 PE=1 SV=1 && PF00293:NUDIX domain	NUDIX
447	evm.TU.Contig5.565	48	39	29	94	95	108	29	142	112	1.09286	0.823916	0.632892	3.95897	4.07724	4.62504	0.895477	4.87844	3.52525		137.222	27.5326	2.31908	1.01134e-13	4.67078e-13	115.55	31.6688	1.86639	0.000639339	0.00180745	84.7393	110.975	-0.391397	0.413236	0.58757	EVM%20prediction%20Contig5.565	Contig5	1725066	1727048	-	1983	protein_coding	- && - && PF13418:Galactose oxidase, central domain|PF13415:Galactose oxidase, central domain	-
448	evm.TU.Contig5.364	534	418	400	1165	1140	1157	889	804	821	10.0331	7.28725	7.20378	40.4901	40.3754	40.8878	22.6531	22.7939	21.3248		1598.73	320.971	2.3172	7.73818e-54	1.45376e-52	1004.6	369.209	1.44462	1.18672e-16	1.42377e-15	734.746	1292.98	-0.815551	1.3851e-11	3.04396e-10	EVM%20prediction%20Contig5.364	Contig5	1189691	1192349	+	2403	protein_coding	- && sp|P72772|CHLD_SYNY3 Magnesium-chelatase subunit ChlD OS=Synechocystis sp. (strain PCC 6803 / Kazusa) OX=1111708 GN=chlD PE=3 SV=1 && PF01078:Magnesium chelatase, subunit ChlI|PF17863:AAA lid domain|PF13519:von Willebrand factor type A domain	-
449	evm.TU.Contig25.184	448	529	431	981	1274	1328	1014	929	1115	18.0756	19.8046	16.6687	73.2177	96.8959	100.782	55.4865	56.5589	62.1927		1656.97	332.492	2.31684	1.27545e-51	2.28544e-50	1220.9	382.558	1.67402	1.0616e-28	2.2618e-27	892.706	1339.48	-0.585321	4.98811e-05	0.000361987	EVM%20prediction%20Contig25.184	Contig25	601644	602762	+	1119	protein_coding	- && - && -	-
450	evm.TU.Contig25.160	21566	20661	13313	41495	51115	49110	36888	34120	33656	1111.5	988.072	657.697	3956.11	4966.04	4760.8	2578.46	2653.51	2398.02		65508	13152.8	2.31631	1.97847e-46	3.13386e-45	41847.8	15130.1	1.46774	2.49209e-22	3.96688e-21	30609.7	52959.3	-0.790906	4.57978e-17	2.17726e-15	EVM%20prediction%20Contig25.160	Contig25	498075	499046	-	876	protein_coding	- && sp|Q8W034|RNP1_ARATH Heterogeneous nuclear ribonucleoprotein 1 OS=Arabidopsis thaliana OX=3702 GN=RNP1 PE=1 SV=1 && PF00076:RNA recognition motif. (a.k.a. RRM, RBD, or RNP domain)	RRM_1
451	evm.TU.Contig9.116	1007	1058	717	2383	2396	2316	2602	2717	2566	49.8517	48.5995	34.0234	218.226	223.593	215.654	174.7	202.96	175.613		3276.4	657.962	2.31608	1.41729e-57	2.92324e-56	3159.43	756.936	2.06134	4.9699e-41	1.79101e-39	2311.63	2649.65	-0.197201	0.0572043	0.143095	EVM%20prediction%20Contig9.116	Contig9	360211	361122	-	912	protein_coding	- && sp|Q2QPW1|GMK1_ORYSJ Guanylate kinase 1 OS=Oryza sativa subsp. japonica OX=39947 GN=GK1 PE=2 SV=2 && PF00625:Guanylate kinase	-
452	evm.TU.Contig18.132	3662	3915	3737	8792	10453	9553	9396	8641	10267	172.764	171.38	168.992	767.278	929.597	847.7	601.188	615.131	669.617		13307.4	2675.13	2.31454	2.31922e-99	1.40516e-97	11301.7	3077.87	1.87654	2.52097e-83	4.07305e-81	8263.85	10758.7	-0.380608	3.62749e-05	0.000273914	EVM%20prediction%20Contig18.132	Contig18	490745	491701	+	957	protein_coding	- && - && -	-
453	evm.TU.Contig16.270	1112	1146	984	2686	2571	2995	2308	1749	2465	27.8455	26.6275	23.6186	124.419	121.359	141.064	78.3825	66.086	85.3328		3811.93	766.922	2.31343	2.11012e-80	7.74829e-79	2594.42	882.331	1.55627	1.1626e-29	2.58493e-28	1895.95	3083.06	-0.701119	1.96949e-09	3.12635e-08	EVM%20prediction%20Contig16.270	Contig16	784620	786422	-	1803	protein_coding	- && sp|Q9SKZ5|FBT1_ARATH Folate-biopterin transporter 1, chloroplastic OS=Arabidopsis thaliana OX=3702 GN=At2g32040 PE=1 SV=2 && PF03092:BT1 family	-
454	novel.34	322	359	181	620	828	742	677	635	368	16.8849	17.4676	9.09765	60.1403	81.8452	73.1838	48.1465	50.2442	26.6772		1012.48	203.699	2.31326	3.99581e-28	3.62352e-27	673.974	234.334	1.52385	3.37959e-08	1.96282e-07	493.398	818.409	-0.730514	0.00070906	0.00386828	-	Contig10	1165337	1166271	-	861	-	- && - && -	-
455	evm.TU.Contig25.73	637	734	742	1763	1984	1612	1753	1378	1964	13.1323	14.0408	14.6627	67.2334	77.1016	62.508	49.0137	42.8667	55.9747		2474.91	499.154	2.30967	1.79644e-72	5.40827e-71	2027.64	574.341	1.81993	9.31531e-37	2.86675e-35	1481.8	2001.03	-0.433108	0.000679949	0.00372473	EVM%20prediction%20Contig25.73	Contig25	257479	259789	-	2190	protein_coding	- && - && PF13812:Pentatricopeptide repeat domain	-
456	evm.TU.Contig6.271	964	1034	820	2533	2415	2205	1724	1237	1467	77.1691	76.8038	62.92	375.088	364.421	332.004	187.171	149.419	162.348		3301.74	666.28	2.30906	4.63956e-76	1.51946e-74	1761.7	766.549	1.20077	2.14988e-16	2.53848e-15	1287.67	2670.37	-1.05189	3.93003e-20	2.88347e-18	EVM%20prediction%20Contig6.271	Contig6	821715	822359	-	564	protein_coding	- && - && -	-
457	evm.TU.Contig17.251	39	23	37	72	108	72	81	76	81	1.4421	0.789139	1.31141	4.92486	7.5279	5.00762	4.06208	4.24046	4.14061		116.48	23.5658	2.30809	5.93478e-11	2.22302e-10	95.1308	27.1071	1.813	4.20299e-05	0.000151071	69.5759	94.1268	-0.436238	0.238306	0.407995	EVM%20prediction%20Contig17.251	Contig17	800186	801528	-	1221	protein_coding	- && - && PF13639:Ring finger domain	-
458	evm.TU.Contig23.157	2453	2640	2672	6289	6959	6419	4812	5675	4955	70.7215	70.6242	73.8412	335.403	378.2	348.089	188.154	246.882	197.491		9085.1	1835.83	2.30706	1.67529e-107	1.26877e-105	6202.45	2112.26	1.5539	4.40185e-36	1.30096e-34	4539.68	7345.96	-0.694581	4.3647e-10	7.71731e-09	EVM%20prediction%20Contig23.157	Contig23	511611	513176	+	1566	protein_coding	- && sp|Q653T6|SPS1_ORYSJ Solanesyl-diphosphate synthase 1, mitochondrial OS=Oryza sativa subsp. japonica OX=39947 GN=SPS1 PE=1 SV=1 && PF00348:Polyprenyl synthetase	-
459	evm.TU.Contig12.342	79	114	114	260	292	223	271	206	226	3.48656	4.66843	4.82262	21.2263	24.2926	18.5116	16.2208	13.7185	13.7888		357.85	72.3371	2.30524	1.59635e-26	1.3817e-25	280.054	83.245	1.74975	9.53902e-11	7.40493e-10	204.742	289.33	-0.498541	0.0256778	0.0769837	EVM%20prediction%20Contig12.342	Contig12	937867	938889	-	1023	protein_coding	- && sp|Q5BLD8|MT21A_DANRE Protein N-lysine methyltransferase METTL21A OS=Danio rerio OX=7955 GN=mettl21a PE=2 SV=1 && PF06325:Ribosomal protein L11 methyltransferase (PrmA)	-
460	evm.TU.Contig17.6	84	104	64	206	247	183	95	167	90	5.64359	6.48344	4.12159	25.6021	31.2819	23.1258	8.65633	16.9302	8.35926		293.739	59.4654	2.30368	5.87678e-22	4.2931e-21	142.837	68.417	1.05983	0.00663934	0.0145681	104.717	237.466	-1.18434	0.000217302	0.00135803	EVM%20prediction%20Contig17.6	Contig17	14988	15659	+	672	protein_coding	- && - && -	-
461	evm.TU.Contig4.764	5562	5470	5490	13402	14413	13897	13996	14277	12347	589.477	537.922	557.721	2627.47	2879.46	2770.29	2011.75	2283.19	1809.03		19268.5	3910.56	2.30083	3.33995e-114	3.14344e-112	16280.2	4499.1	1.8554	2.11798e-63	1.78537e-61	11913	15580.8	-0.387308	6.30929e-05	0.000447753	EVM%20prediction%20Contig4.764	Contig4	2338155	2338580	-	426	protein_coding	- && - && -	-
462	evm.TU.Contig4.91	675	756	609	1643	1843	1654	1480	1392	1375	47.2487	49.1025	40.8612	212.743	243.182	217.766	140.502	147.026	133.057		2374.38	482.061	2.30016	2.11693e-72	6.3534e-71	1698.5	554.626	1.61448	7.86433e-32	1.88705e-30	1242.4	1919.8	-0.628049	2.19572e-08	2.94808e-07	EVM%20prediction%20Contig4.91	Contig4	241610	243345	+	645	protein_coding	- && - && -	-
463	evm.TU.Contig17.60	1348	2059	1212	3761	4119	3707	3829	3228	4405	33.2027	47.0582	28.615	171.363	191.247	171.741	127.909	119.974	149.996		5351.93	1086.93	2.29955	6.64367e-48	1.09159e-46	4567.04	1250.72	1.86833	2.4154e-29	5.29748e-28	3338.18	4327.48	-0.374336	0.000335261	0.00201416	EVM%20prediction%20Contig17.60	Contig17	180411	182243	+	1833	protein_coding	- && sp|Q86ZN7|KAPR_HYPAT cAMP-dependent protein kinase regulatory subunit OS=Hypocrea atroviridis OX=63577 GN=pkar1 PE=3 SV=1 && PF00027:Cyclic nucleotide-binding domain|PF00085:Thioredoxin	cNMP_binding
464	evm.TU.Contig6.192	4167	4283	3322	9399	10335	9913	7735	7456	7201	116.781	111.377	89.2397	487.263	545.985	522.545	293.998	315.301	278.992		13696.4	2784.92	2.29811	2.11782e-78	7.46551e-77	8959.91	3203.91	1.48363	8.48629e-35	2.35046e-33	6554.45	11074.8	-0.756817	4.0614e-18	2.38013e-16	EVM%20prediction%20Contig6.192	Contig6	576478	578088	-	1611	protein_coding	- && - && PF03222:Tryptophan/tyrosine permease family	-
465	evm.TU.Contig12.86	252	258	164	471	644	581	375	526	416	8.94456	8.49716	5.5797	30.9251	43.0888	38.7885	18.0519	28.1718	20.4127		784.191	159.465	2.29802	1.43609e-31	1.46851e-30	530.785	183.446	1.53216	6.33511e-10	4.51895e-09	388.679	633.857	-0.706703	0.000552587	0.00311306	EVM%20prediction%20Contig12.86	Contig12	236120	237888	-	1272	protein_coding	- && sp|Q9FK72|HFA4C_ARATH Heat stress transcription factor A-4c OS=Arabidopsis thaliana OX=3702 GN=HSFA4C PE=2 SV=1 && PF00447:HSF-type DNA-binding	HSF_DNA-bind
466	evm.TU.Contig22.56	3315	3340	2721	7873	7966	7766	6314	5642	6641	146.303	136.777	115.108	642.75	662.721	644.668	377.927	375.727	405.184		10901.2	2218.66	2.29677	3.99308e-88	1.79208e-86	7423.17	2552.45	1.54021	1.16737e-40	4.16046e-39	5427.71	8815.79	-0.699725	1.01218e-18	6.3726e-17	EVM%20prediction%20Contig22.56	Contig22	173962	174984	-	1023	protein_coding	- && - && -	-
467	evm.TU.Contig6.92	761	762	683	1758	1833	1956	1252	1232	1251	22.6787	21.0709	19.5102	96.9133	102.971	109.64	50.6024	55.4005	51.5394		2562.76	522.036	2.29561	3.51505e-78	1.2346e-76	1494.47	600.589	1.31513	4.52353e-22	7.10714e-21	1093.19	2072.44	-0.923076	1.71144e-16	7.48697e-15	EVM%20prediction%20Contig6.92	Contig6	291721	293235	-	1515	protein_coding	- && sp|G0R6T0|SORC_HYPJQ FAD-dependent monooxygenase sor5 OS=Hypocrea jecorina (strain QM6a) OX=431241 GN=sor5 PE=2 SV=1 && PF01494:FAD binding domain	FAD_binding_3
468	novel.135	978	991	602	1942	2199	2318	2641	2903	3705	56.0349	52.6852	33.0616	205.826	237.501	249.805	205.221	250.978	293.465		2985.19	608.381	2.29483	3.40841e-41	4.70672e-40	3699.87	699.858	2.40237	4.2525e-39	1.44139e-37	2705.67	2413.72	0.164688	0.214665	0.378119	-	Contig18	443657	445718	+	788	-	- && Q41094.1 RecName: Full=Fucoxanthin-chlorophyll a-c binding protein F, chloroplastic; Flags: Precursor && -	-
469	evm.TU.Contig11.274	935	812	742	2228	2035	2007	2084	1784	1833	43.973	35.4345	33.4493	193.83	180.409	177.538	132.925	126.602	119.175		2894.18	590.104	2.29452	6.08832e-68	1.61699e-66	2276.13	678.833	1.74578	1.22412e-35	3.56356e-34	1664.55	2340.94	-0.491996	1.9095e-06	1.87489e-05	EVM%20prediction%20Contig11.274	Contig11	818445	819404	+	960	protein_coding	- && - && -	-
470	novel.375	5	7	2	13	6	16	8	56	7	0.82994	1.07813	0.318211	3.99164	1.87736	4.99535	1.80094	14.026	1.60629		16.1567	3.29644	2.29119	0.00754725	0.0119684	29.6949	3.79247	2.96371	0.00466376	0.0106147	21.8702	13.0809	0.736813	0.446318	1	-	Contig3	2611032	2611415	-	272	-	- && - && -	-
471	novel.386	12	10	11	40	22	21	24	20	106	1.8812	1.45462	1.65293	11.5996	6.50124	6.19215	5.10268	4.731	22.9725		38.2026	7.82659	2.28972	3.92668e-05	8.43084e-05	59.2335	9.00369	2.71977	0.000203659	0.000636244	43.1881	30.9287	0.482694	0.481876	0.647085	-	Contig30	208935	209222	+	288	-	- && - && -	-
472	evm.TU.Contig9.42	4801	4826	3436	10503	10999	11033	8060	8184	8278	199.044	185.652	136.546	805.495	859.59	860.36	453.196	511.98	474.452		15029	3091.34	2.28147	2.06938e-63	4.97781e-62	9816.69	3556.28	1.46486	2.53188e-27	5.03985e-26	7181.24	12153.3	-0.759149	3.41117e-19	2.30328e-17	EVM%20prediction%20Contig9.42	Contig9	150831	151919	+	1089	protein_coding	- && sp|O64425|RMA1_ARATH E3 ubiquitin-protein ligase RMA1 OS=Arabidopsis thaliana OX=3702 GN=RMA1 PE=1 SV=1 && PF13445:RING-type zinc-finger	-
473	evm.TU.Contig4.414	6443	5973	5706	14980	15418	14769	11569	12571	12576	149.406	128.519	126.829	642.574	673.95	644.169	363.839	439.865	403.154		20859.5	4292.61	2.28084	8.08717e-101	5.02545e-99	14714	4938.36	1.57508	1.15868e-44	4.82072e-43	10765.2	16868.6	-0.64806	5.2897e-13	1.47573e-11	EVM%20prediction%20Contig4.414	Contig4	1232870	1234958	+	1947	protein_coding	- && sp|P94400|YCIC_BACSU Putative metal chaperone YciC OS=Bacillus subtilis (strain 168) OX=224308 GN=yciC PE=2 SV=1 && PF02492:CobW/HypB/UreG, nucleotide-binding domain|PF07683:Cobalamin synthesis protein cobW C-terminal domain	-
474	evm.TU.Contig23.11	7919	7520	6268	17143	17809	19100	12825	13983	13027	241.25	212.574	183.035	966.086	1022.72	1094.46	529.893	642.788	548.644		24972.5	5140.58	2.28036	1.28218e-78	4.55292e-77	15973.4	5913.75	1.43351	2.70309e-31	6.37561e-30	11688.2	20194.7	-0.788999	2.1414e-16	9.26712e-15	EVM%20prediction%20Contig23.11	Contig23	36166	37917	+	1482	protein_coding	- && - && PF02417:Chromate transporter	-
475	evm.TU.Contig4.805	1123	1047	904	2936	2096	2608	2303	2438	1957	40.4322	34.9776	31.1979	195.54	142.252	176.614	112.454	132.45	97.4065		3524.63	728.139	2.2754	2.03549e-55	3.97823e-54	2687.49	837.652	1.68179	2.66811e-29	5.83853e-28	1966.94	2852.09	-0.536356	0.000132935	0.000873561	EVM%20prediction%20Contig4.805	Contig4	2461813	2463066	+	1254	protein_coding	- && - && PF04117:Mpv17 / PMP22 family	Mpv17_PMP22
476	evm.TU.Contig25.5	3565	3739	3411	8530	9187	8806	6295	5853	6073	89.5689	87.1663	82.1462	396.441	435.102	416.145	214.5	221.894	210.936		12251.9	2534.12	2.27346	2.92242e-109	2.32213e-107	7283.44	2915.55	1.32083	8.12262e-42	3.08787e-40	5327.07	9907.09	-0.895185	2.02034e-28	3.92198e-26	EVM%20prediction%20Contig25.5	Contig25	9104	10900	-	1797	protein_coding	- && - && -	-
477	evm.TU.Contig5.604	388	352	292	902	758	899	454	515	587	13.2109	11.1209	9.53001	56.812	48.651	57.5746	20.9648	26.4593	27.6305		1181.39	244.546	2.27286	1.11042e-47	1.80915e-46	623.286	281.317	1.14771	1.29843e-08	7.92129e-08	455.926	955.707	-1.0683	3.27028e-11	6.75664e-10	EVM%20prediction%20Contig5.604	Contig5	1835997	1837322	+	1326	protein_coding	- && sp|Q94AG6|SAMC1_ARATH S-adenosylmethionine carrier 1, chloroplastic/mitochondrial OS=Arabidopsis thaliana OX=3702 GN=SAMC1 PE=1 SV=1 && PF00153:Mitochondrial carrier protein	Mito_carr
478	evm.TU.Contig8.12	277	378	261	626	867	764	622	586	656	6.55461	8.29955	5.91992	27.4014	38.6729	34.004	19.9614	20.9235	21.4595		1043.58	215.893	2.27241	3.04592e-38	3.85472e-37	744.851	248.416	1.58359	2.81807e-17	3.53408e-16	544.718	843.497	-0.630918	8.39143e-05	0.000580437	EVM%20prediction%20Contig8.12	Contig8	62609	65097	-	1908	protein_coding	- && - && -	-
479	evm.TU.Contig11.4	7747	7611	6408	16585	18753	18498	16908	17088	17408	230.87	210.46	183.048	914.282	1053.47	1036.88	683.375	768.412	717.185		24876.7	5152.19	2.27156	3.34812e-82	1.28287e-80	20575.7	5927.27	1.7955	1.35136e-59	9.92432e-58	15051.5	20114.2	-0.418348	1.88774e-06	1.85744e-05	EVM%20prediction%20Contig11.4	Contig11	8606	10238	+	1515	protein_coding	- && sp|P53703|CCHL_CAEEL Probable holocytochrome-c-type synthase OS=Caenorhabditis elegans OX=6239 GN=cchl-1 PE=3 SV=1 && PF01265:Cytochrome c/c1 heme lyase	-
480	evm.TU.Contig12.153	858	882	811	2201	2052	2057	1449	1200	1614	56.634	54.0199	51.312	268.745	255.321	255.383	129.715	119.52	147.279		2913.1	603.47	2.27132	3.00674e-89	1.38797e-87	1698.34	694.296	1.29076	8.60821e-21	1.27207e-19	1241.37	2356.16	-0.924215	2.14821e-16	9.26712e-15	EVM%20prediction%20Contig12.153	Contig12	438532	439215	+	684	protein_coding	- && - && -	-
481	evm.TU.Contig4.23	131	123	99	313	271	287	391	456	355	8.28359	7.21686	6.00055	36.612	32.3026	34.1349	33.5319	43.5093	31.0331		402.024	83.6106	2.26635	4.14358e-30	4.06969e-29	483.142	96.1843	2.32843	3.28133e-22	5.20609e-21	353.688	325.206	0.120127	0.560882	0.710771	EVM%20prediction%20Contig4.23	Contig4	53842	54774	-	714	protein_coding	- && sp|P93664|LHSR1_CHLRE Light-harvesting complex stress-related protein 1, chloroplastic OS=Chlamydomonas reinhardtii OX=3055 GN=LHCSR1 PE=1 SV=1 && PF00504:Chlorophyll A-B binding protein	-
482	evm.TU.Contig5.500	2767	2495	2501	6411	6445	6298	5295	5202	5413	99.1481	82.9547	85.9008	424.945	435.33	424.47	257.321	281.265	268.14		8845.4	1839.44	2.2658	2.70988e-94	1.39732e-92	6364.74	2116.14	1.58874	1.21906e-46	5.57433e-45	4655.53	7153.37	-0.619803	8.44243e-14	2.5708e-12	EVM%20prediction%20Contig5.500	Contig5	1548533	1549995	+	1260	protein_coding	- && - && -	-
483	evm.TU.Contig11.98	207	286	181	479	547	625	674	562	565	24.7243	31.6968	20.7224	105.833	123.158	140.412	109.181	101.288	93.2935		763.265	158.819	2.26388	8.56932e-34	9.50468e-33	718.849	182.742	1.97526	3.81116e-22	6.01716e-21	525.694	617.152	-0.231264	0.164931	0.312809	EVM%20prediction%20Contig11.98	Contig11	264842	265406	-	378	protein_coding	- && - && -	-
484	evm.TU.Contig5.138	3564	2938	2946	7684	7817	7794	7165	6382	6567	362.41	277.211	287.147	1445.38	1498.38	1490.71	988.126	979.24	923.164		10759	2241.32	2.26326	1.98538e-76	6.5912e-75	8035.34	2578.31	1.64007	4.83011e-42	1.85806e-40	5876.68	8700.77	-0.566176	8.96002e-13	2.39225e-11	EVM%20prediction%20Contig5.138	Contig5	529873	530316	-	444	protein_coding	- && - && -	-
485	evm.TU.Contig7.195	3384	2777	2546	6377	7644	7422	4746	4646	6367	103.934	79.1407	74.954	362.307	442.557	428.764	197.692	215.317	270.341		9910.75	2065.86	2.26236	2.38142e-59	5.14154e-58	6291.28	2376.39	1.40469	5.93912e-21	8.85751e-20	4599.37	8012.61	-0.800812	1.6472e-11	3.5447e-10	EVM%20prediction%20Contig7.195	Contig7	702886	704355	+	1470	protein_coding	- && - && -	-
486	evm.TU.Contig8.162	606	706	584	1619	1473	1562	1335	1441	1551	21.1112	22.8213	19.5012	104.332	96.7305	102.351	63.0747	75.7486	74.6967		2148.68	447.809	2.26232	2.78346e-75	8.9644e-74	1732.9	515.237	1.74953	2.76633e-34	7.49073e-33	1267.64	1737.97	-0.455597	0.000140391	0.000917367	EVM%20prediction%20Contig8.162	Contig8	561498	562898	+	1296	protein_coding	- && sp|Q9UJM8|HAOX1_HUMAN Hydroxyacid oxidase 1 OS=Homo sapiens OX=9606 GN=HAO1 PE=1 SV=1 && PF01070:FMN-dependent dehydrogenase	FMN_dh
487	evm.TU.Contig28.83	46	45	59	141	122	106	182	30	214	2.68326	2.43564	3.29887	15.2144	13.4148	11.63	14.3982	2.64056	17.2571		170.215	35.5011	2.26214	4.03948e-16	2.15276e-15	166.225	40.8475	2.0263	9.76485e-05	0.000324513	121.086	137.69	-0.183604	0.696485	0.812653	EVM%20prediction%20Contig28.83	Contig28	249148	249921	+	774	protein_coding	- && - && -	-
488	evm.TU.Contig4.568	4304	4049	3448	8813	10255	9942	6967	6858	7325	110.913	96.8177	85.1701	420.114	498.158	481.897	243.496	266.673	260.957		13406.2	2794.99	2.26203	3.27711e-73	1.01173e-71	8459.65	3215.37	1.39564	8.67093e-33	2.18327e-31	6187.59	10839.1	-0.808857	1.0098e-18	6.3726e-17	EVM%20prediction%20Contig4.568	Contig4	1681302	1683053	+	1752	protein_coding	- && - && -	-
489	evm.TU.Contig28.126	6801	6873	5575	15007	15758	16415	11754	11566	12028	897.826	841.902	705.461	3664.75	3921.4	4075.95	2104.45	2303.95	2195.14		21796.8	4554.75	2.25869	7.25024e-83	2.85706e-81	14141.2	5240	1.43226	1.39076e-37	4.39153e-36	10343.7	17626.2	-0.769014	9.51413e-21	7.57715e-19	EVM%20prediction%20Contig28.126	Contig28	388573	389061	-	342	protein_coding	- && - && -	-
490	evm.TU.Contig7.111	1017	1066	843	2373	2280	2496	2021	1737	2014	57.1098	55.5447	45.3759	246.501	241.349	263.635	153.918	147.184	156.35		3301.83	692.026	2.25441	6.49366e-72	1.91919e-70	2302.88	796.156	1.53242	5.28034e-31	1.22458e-29	1683.78	2670.46	-0.665277	1.71415e-11	3.6714e-10	EVM%20prediction%20Contig7.111	Contig7	434586	435506	+	804	protein_coding	- && sp|Q17ZW5|HSLO_CLOD6 33 kDa chaperonin OS=Clostridioides difficile (strain 630) OX=272563 GN=hslO PE=3 SV=1 && PF01430:Hsp33 protein	-
491	evm.TU.Contig8.341	122	139	149	308	374	318	224	120	136	4.84446	5.12148	5.67126	22.6239	27.9948	23.751	12.0633	7.19012	7.46575		462.05	96.8683	2.25357	3.71649e-33	4.04351e-32	190.132	111.461	0.771474	0.0125232	0.0255795	138.912	373.536	-1.42535	1.52339e-08	2.09057e-07	EVM%20prediction%20Contig8.341	Contig8	1065207	1066343	-	1137	protein_coding	- && - && -	-
492	evm.TU.Contig21.80	9040	9294	7114	21039	20382	20695	13690	14535	15345	218.727	208.657	164.989	941.652	929.611	941.821	449.232	530.663	513.275		28683.4	6020.28	2.25233	1.89311e-78	6.69774e-77	17447.7	6925.99	1.33293	2.39932e-27	4.7858e-26	12763.4	23198.1	-0.862053	1.60808e-23	1.68361e-21	EVM%20prediction%20Contig21.80	Contig21	225665	227530	-	1866	protein_coding	- && - && PF01593:Flavin containing amine oxidoreductase	Amino_oxidase
493	evm.TU.Contig8.309	823	913	708	1947	2076	1935	2419	2237	2473	55.2938	56.9171	45.5951	241.977	262.92	244.527	220.417	226.784	229.694		2751.86	577.597	2.25221	7.66938e-71	2.21271e-69	2848.22	664.532	2.09957	4.43378e-60	3.35789e-58	2082.92	2225.22	-0.0954026	0.329074	0.506673	EVM%20prediction%20Contig8.309	Contig8	987783	988454	+	672	protein_coding	- && - && PF01789:PsbP	-
494	evm.TU.Contig11.54	1363	1380	1324	3145	4028	2742	2672	2398	3157	37.2279	34.9742	34.6632	158.9	207.387	140.867	98.979	98.8307	119.206		4579.78	962.273	2.25081	3.6096e-56	7.21473e-55	3281.59	1107.1	1.56774	1.1515e-36	3.53248e-35	2398.98	3701.91	-0.625802	3.17354e-06	3.00213e-05	EVM%20prediction%20Contig11.54	Contig11	147759	149488	+	1653	protein_coding	- && - && -	-
495	evm.TU.Contig19.129	32	50	55	129	104	100	134	91	129	0.53391	0.774076	0.879607	3.98143	3.27093	3.13824	3.03219	2.29102	2.97548		153.598	32.2583	2.2498	3.969e-14	1.88328e-13	140.601	37.1253	1.92073	4.08971e-07	2.0248e-06	102.731	124.264	-0.273597	0.384306	0.561188	EVM%20prediction%20Contig19.129	Contig19	472405	475230	-	2706	protein_coding	- && sp|P39869|NIA_LOTJA Nitrate reductase [NADH] OS=Lotus japonicus OX=34305 GN=NIA PE=3 SV=1 && PF00175:Oxidoreductase NAD-binding domain|PF00970:Oxidoreductase FAD-binding domain|PF03404:Mo-co oxidoreductase dimerisation domain|PF00173:Cytochrome b5-li	FAD_binding_6
496	evm.TU.Contig4.498	6865	6598	5204	14367	15949	15136	13167	13324	13601	209.14	186.511	151.965	809.646	915.907	867.316	544.024	612.494	572.819		20998.4	4420.06	2.24817	5.26848e-70	1.48037e-68	16047.8	5084.82	1.65812	1.30315e-41	4.85875e-40	11739.3	16978.7	-0.532445	4.57072e-10	8.03585e-09	EVM%20prediction%20Contig4.498	Contig4	1430851	1432482	-	1482	protein_coding	- && sp|Q9I6J2|SPUC_PSEAE Putrescine--pyruvate aminotransferase OS=Pseudomonas aeruginosa (strain ATCC 15692 / DSM 22644 / CIP 104116 / JCM 14847 / LMG 12228 / 1C / PRS 101 / PAO1) OX=208964 GN=spuC PE=1 SV=1 && PF00202:Aminotransferase class-III	Aminotran_3
497	evm.TU.Contig12.75	327	358	304	873	847	685	527	772	628	9.6684	9.82167	8.61566	47.7477	47.2074	38.0948	21.1325	34.4424	25.6694		1109.84	233.774	2.24719	1.11537e-50	1.94467e-49	776.916	268.964	1.5296	1.23987e-13	1.21285e-12	568.922	897.57	-0.658857	0.000403761	0.00236768	EVM%20prediction%20Contig12.75	Contig12	214616	216142	-	1527	protein_coding	- && sp|O14929|HAT1_HUMAN Histone acetyltransferase type B catalytic subunit OS=Homo sapiens OX=9606 GN=HAT1 PE=1 SV=1 && PF10394:Histone acetyl transferase HAT1 N-terminus	-
498	evm.TU.Contig19.144	66	82	67	179	209	133	117	224	130	1.92122	2.21484	1.86946	9.6387	11.4683	7.28206	4.61906	9.83902	5.2315		240.504	50.739	2.24424	5.97791e-19	3.77523e-18	191.239	58.3812	1.70979	2.79669e-06	1.23176e-05	140.202	194.432	-0.474083	0.154067	0.297718	EVM%20prediction%20Contig19.144	Contig19	513230	514780	+	1551	protein_coding	- && - && PF12796:Ankyrin repeats (3 copies)	-
499	novel.486	56	75	61	147	185	131	160	84	120	3.75123	4.66168	3.91673	18.2152	23.3603	16.5054	14.5358	8.49053	11.1126		213.864	45.2694	2.23885	3.13189e-18	1.90348e-17	144.031	52.0904	1.46793	5.18177e-05	0.000182795	105.196	172.877	-0.714919	0.0215117	0.0669718	-	Contig5	707020	707810	+	674	-	- && - && -	-
500	evm.TU.Contig24.76	97	97	68	284	185	166	138	148	168	7.33573	6.80673	4.92934	39.7302	26.3732	23.6128	14.1542	16.889	17.5643		292.494	62.0067	2.23865	2.88866e-18	1.75896e-17	181.728	71.332	1.34905	1.90078e-05	7.26584e-05	132.922	236.728	-0.833334	0.00299889	0.0131934	EVM%20prediction%20Contig24.76	Contig24	206496	207169	+	597	protein_coding	- && - && -	-
501	evm.TU.Contig3.831	481	498	366	1091	1120	1040	847	1139	853	15.6685	15.0525	11.428	65.7414	68.7734	63.7213	37.4196	55.9855	38.4132		1501.26	318.161	2.23846	9.468e-53	1.74824e-51	1144.01	366.025	1.64363	7.64387e-17	9.2509e-16	837.756	1214.03	-0.536076	0.000990392	0.00515845	EVM%20prediction%20Contig3.831	Contig3	2558267	2559652	-	1386	protein_coding	- && - && PF03435:Saccharopine dehydrogenase NADP binding domain	Saccharop_dh
502	evm.TU.Contig29.32	21	19	22	61	42	47	34	0	44	0.610118	0.512205	0.612669	3.27835	2.30019	2.56839	1.3397	0	1.76724		69.1626	14.6886	2.23676	4.26035e-08	1.24962e-07	30.2373	16.899	0.842252	0.383979	0.476593	22.0002	55.9696	-1.34277	0.0941878	0.207183	EVM%20prediction%20Contig29.32	Contig29	117835	119388	+	1554	protein_coding	- && sp|P39907|LPSA_DICNO O-glucosyltransferase LpsA OS=Dichelobacter nodosus OX=870 GN=lpsA PE=3 SV=1 && PF05686:Glycosyl transferase family 90	-
503	evm.TU.Contig22.70	2642	2678	1840	5478	5854	5941	3767	3014	3329	339.838	319.628	226.864	1303.44	1419.42	1437.36	657.155	584.994	591.972		7980.05	1694.23	2.2358	3.96363e-55	7.66934e-54	4030.53	1949.03	1.04829	8.97994e-13	8.21241e-12	2946.86	6452.93	-1.13064	7.34625e-36	4.88946e-33	EVM%20prediction%20Contig22.70	Contig22	210852	211272	+	351	protein_coding	- && - && PF00111:2Fe-2S iron-sulfur cluster binding domain	Fer2
504	evm.TU.Contig4.184	233	294	255	551	656	673	698	1005	784	18.1687	21.2721	19.0597	79.4786	96.4253	98.7077	73.817	118.25	84.5147		869.026	184.519	2.23493	6.7067e-45	1.01427e-43	1002.83	212.317	2.23884	1.94614e-28	4.11022e-27	734.397	702.605	0.0631021	0.73545	0.839991	EVM%20prediction%20Contig4.184	Contig4	486381	486959	-	579	protein_coding	- && sp|Q8G6C6|DNAJ_BIFLO Chaperone protein DnaJ OS=Bifidobacterium longum (strain NCC 2705) OX=206672 GN=dnaJ PE=3 SV=1 && PF00226:DnaJ domain	DnaJ
505	evm.TU.Contig7.116	1500	1484	1409	3387	3619	3586	3275	3471	3461	58.7874	53.9663	52.9313	245.55	267.363	264.346	174.076	205.266	187.518		4893.11	1039.71	2.23466	4.24056e-92	2.06573e-90	4089.08	1196.18	1.7733	3.15148e-52	1.75577e-50	2991.59	3956.71	-0.403613	5.07669e-05	0.000366987	EVM%20prediction%20Contig7.116	Contig7	444469	445620	+	1152	protein_coding	- && - && -	-
506	evm.TU.Contig7.166	1299	1485	1441	3353	3476	3341	2622	2139	2423	12.7941	13.5713	13.6042	61.0894	64.5359	61.8937	35.0241	31.7893	32.9916		4697.04	998.157	2.23431	2.52077e-98	1.48099e-96	2864.44	1148.49	1.31855	5.07116e-31	1.17889e-29	2094.28	3798.34	-0.858761	5.72584e-21	4.67037e-19	EVM%20prediction%20Contig7.166	Contig7	591422	596005	-	4584	protein_coding	- && sp|Q92887|MRP2_HUMAN ATP-binding cassette sub-family C member 2 OS=Homo sapiens OX=9606 GN=ABCC2 PE=1 SV=3 && PF00664:ABC transporter transmembrane region|PF00005:ABC transporter	ABC_tran
507	evm.TU.Contig17.177	1887	2065	1618	4231	4901	4274	4464	4754	4866	60.1664	61.0939	49.4503	249.55	294.569	256.322	193.037	228.724	214.488		6193.26	1316.61	2.23385	3.69528e-72	1.09547e-70	5641.55	1514.76	1.8969	1.98171e-53	1.17139e-51	4127.2	5007.26	-0.279005	0.0065626	0.0255297	EVM%20prediction%20Contig17.177	Contig17	561780	563195	-	1416	protein_coding	- && sp|Q7XU29|CCD7_ORYSJ Carotenoid cleavage dioxygenase 7, chloroplastic OS=Oryza sativa subsp. japonica OX=39947 GN=CCD7 PE=1 SV=2 && PF03055:Retinal pigment epithelial membrane protein	RPE65
508	evm.TU.Contig25.113	53	94	62	183	180	138	162	48	95	1.50212	2.47203	1.68434	9.59428	9.61662	7.35661	6.22699	2.05277	3.72223		231.179	49.1014	2.23287	1.57021e-17	9.09841e-17	119.642	56.5072	1.08322	0.0157955	0.0314031	87.2825	186.958	-1.09605	0.00301585	0.0132368	EVM%20prediction%20Contig25.113	Contig25	375711	377303	+	1593	protein_coding	- && sp|Q23221|FAT3_CAEEL Delta(6)-fatty-acid desaturase fat-3 OS=Caenorhabditis elegans OX=6239 GN=fat-3 PE=1 SV=2 && PF00173:Cytochrome b5-like Heme/Steroid binding domain|PF00487:Fatty acid desaturase	-
509	evm.TU.Contig12.147	6678	6840	5237	13382	16153	15578	12231	12579	13347	95.6243	90.8811	71.8807	354.466	436.009	419.568	237.529	271.793	264.213		20851.1	4437.12	2.23243	9.88816e-65	2.46416e-63	15272.5	5104.65	1.58104	1.13888e-38	3.79393e-37	11171.6	16857.4	-0.593586	9.94201e-10	1.64255e-08	EVM%20prediction%20Contig12.147	Contig12	419671	422926	+	3153	protein_coding	- && sp|Q5R7W2|MPCP_PONAB Phosphate carrier protein, mitochondrial OS=Pongo abelii OX=9601 GN=SLC25A3 PE=2 SV=1 && PF00153:Mitochondrial carrier protein	Mito_carr
510	evm.TU.Contig9.329	31	46	44	79	108	103	71	16	30	1.53466	2.11302	2.08791	7.23451	10.0785	9.59084	4.76697	1.1952	2.05315		134.109	28.5005	2.23225	7.28564e-13	3.18283e-12	45.7287	32.7984	0.482096	0.429333	0.520605	33.3502	108.402	-1.69542	0.00055227	0.00311306	EVM%20prediction%20Contig9.329	Contig9	1048014	1049014	-	912	protein_coding	- && - && -	-
511	evm.TU.Contig4.935	871	784	522	1640	1794	1810	1495	1572	1520	53.2853	44.5042	30.6103	185.594	206.886	208.275	124.041	145.115	128.553		2422.94	516.002	2.23154	6.98473e-40	9.25e-39	1837.83	593.549	1.63063	2.89889e-19	3.99174e-18	1344.62	1959.19	-0.543425	2.86269e-06	2.74148e-05	EVM%20prediction%20Contig4.935	Contig4	2797861	2798696	-	738	protein_coding	- && sp|A5D787|M17L2_BOVIN Mpv17-like protein 2 OS=Bos taurus OX=9913 GN=MPV17L2 PE=2 SV=1 && PF04117:Mpv17 / PMP22 family	Mpv17_PMP22
512	evm.TU.Contig40.13	31	28	24	24	100	75	75	64	25	1.90423	1.59592	1.41312	2.7271	11.5792	8.6654	6.24817	5.93209	2.12299		92.3261	19.6687	2.23088	1.10277e-06	2.79997e-06	65.78	22.6263	1.53955	0.00613246	0.0135819	48.1664	74.5197	-0.630077	0.265133	0.438577	EVM%20prediction%20Contig40.13	Contig40	68703	69569	-	735	protein_coding	- && - && PF05050:Methyltransferase FkbM domain	-
513	evm.TU.Contig5.750	201	212	201	392	521	560	290	281	398	5.12706	5.01769	4.91447	18.4965	25.0513	26.8676	10.0324	10.8155	14.0347		681.321	145.201	2.23014	5.46007e-35	6.27876e-34	386.696	167.059	1.21099	1.05551e-07	5.72909e-07	282.68	550.763	-0.962014	4.00182e-06	3.6993e-05	EVM%20prediction%20Contig5.750	Contig5	2299530	2301299	-	1770	protein_coding	- && sp|Q5MBR5|NCED3_ORYSJ 9-cis-epoxycarotenoid dioxygenase NCED3, chloroplastic OS=Oryza sativa subsp. japonica OX=39947 GN=NCED3 PE=2 SV=1 && PF03055:Retinal pigment epithelial membrane protein	RPE65
514	evm.TU.Contig12.293	481	503	461	1058	1240	1169	845	942	907	11.3462	11.0095	10.4235	46.1659	55.1373	51.8665	27.033	33.5293	29.5774		1602.11	341.758	2.22894	1.86602e-63	4.51102e-62	1080.34	393.199	1.45782	1.06372e-20	1.56002e-19	790.5	1295.31	-0.713021	2.19929e-07	2.51448e-06	EVM%20prediction%20Contig12.293	Contig12	821618	823531	+	1914	protein_coding	- && sp|O88867|KMO_RAT Kynurenine 3-monooxygenase OS=Rattus norvegicus OX=10116 GN=Kmo PE=1 SV=1 && -	-
515	novel.598	1678	1585	1240	3506	3707	3601	3373	2963	2908	22.4939	19.7151	15.9332	86.9395	93.6734	90.7957	61.323	59.9342	53.8911		4995.12	1066.5	2.22777	6.14528e-63	1.44945e-61	3693.19	1226.88	1.58997	1.50235e-30	3.41071e-29	2701.18	4039.26	-0.580562	8.38255e-10	1.40557e-08	-	Contig7	1396574	1400033	+	3368	-	- && - && -	-
516	evm.TU.Contig10.370	19767	18788	17140	41379	48724	43523	29396	26882	30509	485.294	427.996	403.351	1879.21	2254.9	2009.79	978.782	995.853	1035.48		61741.1	13188.7	2.22694	4.64297e-83	1.85987e-81	34661.8	15172.8	1.19188	1.07945e-32	2.70393e-31	25346.8	49916.6	-0.977721	2.10886e-31	6.61007e-29	EVM%20prediction%20Contig10.370	Contig10	1171118	1173042	-	1839	protein_coding	- && sp|Q6U841|S4A10_HUMAN Sodium-driven chloride bicarbonate exchanger OS=Homo sapiens OX=9606 GN=SLC4A10 PE=1 SV=1 && PF00955:HCO3- transporter family	-
517	evm.TU.Contig7.370	2248	2550	2109	4751	6827	4945	5224	4756	7344	76.369	80.3816	68.6761	298.564	437.191	315.977	240.69	243.799	344.907		7637.32	1631.89	2.22648	6.24493e-53	1.15531e-51	6903.71	1877.57	1.87851	2.4349e-38	8.05594e-37	5045.47	6172.27	-0.290796	0.241048	0.410995	EVM%20prediction%20Contig7.370	Contig7	1207726	1209311	-	1329	protein_coding	- && - && -	-
518	evm.TU.Contig4.1	4	0	0	10	0	0	8	22	6	0.445914	0	0	2.06216	0	0	1.20952	3.70069	0.924679		4.54897	0.982089	2.22616	0.277067	0.328348	14.7963	1.1276	3.73049	0.0131035	0.0266412	10.8697	3.69756	1.55073	0.312528	1	EVM%20prediction%20Contig4.1	Contig4	298	702	-	405	protein_coding	- && - && -	-
519	evm.TU.Contig4.839	1427	1708	1709	3878	3802	3902	3289	2914	3187	15.8844	17.6413	18.2347	79.8522	79.7774	81.6966	49.653	48.9449	49.0432		5348.73	1143.78	2.22525	2.66527e-92	1.32498e-90	3749.45	1316.1	1.5103	1.18193e-41	4.4238e-40	2741.86	4325.78	-0.657814	1.15967e-14	4.03201e-13	EVM%20prediction%20Contig4.839	Contig4	2554009	2558064	+	4056	protein_coding	- && sp|F1M3J4|MRP4_RAT ATP-binding cassette subfamily C member 4 OS=Rattus norvegicus OX=10116 GN=Abcc4 PE=1 SV=3 && PF00005:ABC transporter|PF00664:ABC transporter transmembrane region	ABC_tran
520	evm.TU.Contig10.188	182	254	161	465	441	517	427	456	344	24.4556	31.6691	20.7367	115.582	111.703	130.667	77.8158	92.4573	63.9019		657.323	140.657	2.22343	2.22121e-33	2.4303e-32	492.599	161.846	1.60473	1.54721e-11	1.28303e-10	360.572	531.647	-0.56104	0.00328287	0.0142366	EVM%20prediction%20Contig10.188	Contig10	540925	541260	+	336	protein_coding	- && sp|Q8K2X8|TF2H5_MOUSE General transcription factor IIH subunit 5 OS=Mus musculus OX=10090 GN=Gtf2h5 PE=1 SV=1 && PF06331:Transcription factor TFIIH complex subunit Tfb5	-
521	evm.TU.Contig3.130	401	372	363	964	887	867	1034	926	1197	12.9782	11.1715	11.2612	57.7138	54.1147	52.7788	45.3864	45.2223	53.5568		1254.62	269.081	2.22169	3.36689e-59	7.22093e-58	1259.39	309.563	2.02488	5.91661e-38	1.89919e-36	920.694	1014.78	-0.140275	0.286944	0.463606	EVM%20prediction%20Contig3.130	Contig3	398179	399573	-	1395	protein_coding	- && sp|Q5IRJ6|ZNT9_MOUSE Zinc transporter 9 OS=Mus musculus OX=10090 GN=Slc30a9 PE=1 SV=2 && PF01545:Cation efflux family	-
522	evm.TU.Contig16.289	7740	7511	6357	17244	16807	17614	14674	14220	13141	603.543	543.451	475.147	2487.35	2470.46	2583.41	1551.85	1673.16	1416.59		23860.4	5115.61	2.22167	1.34432e-85	5.69074e-84	16826.2	5885.15	1.51556	9.62035e-40	3.3307e-38	12310	19297.4	-0.648637	5.39218e-14	1.67481e-12	EVM%20prediction%20Contig16.289	Contig16	877862	878519	+	579	protein_coding	- && - && PF07647:SAM domain (Sterile alpha motif)	SAM_2
523	evm.TU.Contig12.71	3316	2993	2375	6517	7458	6766	5267	5053	5157	79.3393	66.4471	54.4685	288.438	336.369	304.491	170.911	182.429	170.577		9582.35	2058	2.21922	1.93022e-58	4.0855e-57	6190.18	2367.41	1.38673	3.69292e-25	6.71655e-24	4527.83	7747.56	-0.775017	6.8825e-18	3.79474e-16	EVM%20prediction%20Contig12.71	Contig12	207513	209524	-	1887	protein_coding	- && - && PF00892:EamA-like transporter family	DUF6
524	evm.TU.Contig12.362	1903	2684	2155	4619	7073	4308	6168	5373	8335	22.6398	29.6287	24.5748	101.651	158.62	96.4003	99.5203	96.4541	137.085		7394.75	1588.61	2.21862	1.71563e-38	2.19122e-37	7916.15	1828.04	2.11442	4.59982e-45	1.94719e-43	5785.03	5975.25	-0.0466618	0.858331	0.920333	EVM%20prediction%20Contig12.362	Contig12	996218	1000166	+	3795	protein_coding	- && - && PF00149:Calcineurin-like phosphoesterase|PF13476:AAA domain	Metallophos
525	evm.TU.Contig5.618	1584	1316	1077	3133	3098	3274	1989	2462	2319	63.2322	48.7455	41.2104	231.353	233.123	245.828	107.684	148.3	127.977		4390.12	943.553	2.21833	2.63336e-52	4.80749e-51	2719.46	1085.35	1.32514	2.7409e-15	3.01935e-14	1990.28	3550.47	-0.835453	5.94352e-12	1.38801e-10	EVM%20prediction%20Contig5.618	Contig5	1889843	1890973	-	1131	protein_coding	- && - && -	-
526	novel.19	160	177	153	368	408	389	242	190	307	1.67606	1.72043	1.53627	7.13095	8.05654	7.66455	3.43809	3.00325	4.44586		538.223	115.808	2.21626	3.07844e-38	3.89079e-37	293.867	133.242	1.14163	7.71799e-06	3.13703e-05	214.711	435.194	-1.01831	1.25862e-06	1.28173e-05	-	Contig10	987001	991384	+	4310	-	- && - && -	-
527	evm.TU.Contig7.417	852	867	673	1876	1813	2004	1766	1736	1549	32.2167	30.4198	24.393	131.222	129.229	142.531	90.5661	99.0515	80.9733		2629.52	565.956	2.21614	7.23561e-62	1.6582e-60	2022.8	651.098	1.63532	3.09114e-28	6.4166e-27	1479.99	2126.69	-0.523329	6.79786e-06	6.01543e-05	EVM%20prediction%20Contig7.417	Contig7	1374930	1376123	-	1194	protein_coding	- && - && PF12697:Alpha/beta hydrolase family	-
528	evm.TU.Contig5.564	816	1097	1008	2160	2372	2385	1713	1196	1483	11.9228	14.8727	14.1174	58.3811	65.3314	65.5457	33.9452	26.3687	29.9556		3195.96	688.748	2.21383	3.18208e-68	8.5449e-67	1746.27	792.552	1.13975	2.21151e-14	2.27101e-13	1276.25	2584.24	-1.01733	5.74662e-18	3.18732e-16	EVM%20prediction%20Contig5.564	Contig5	1721699	1724930	+	3090	protein_coding	- && sp|Q7TSH8|TMM94_MOUSE Transmembrane protein 94 OS=Mus musculus OX=10090 GN=Tmem94 PE=1 SV=1 && PF00689:Cation transporting ATPase, C-terminus	Cation_ATPase_C
529	evm.TU.Contig21.75	85	95	55	195	215	148	195	57	135	3.33999	3.46374	2.07156	14.174	15.9252	10.9385	10.3919	3.37964	7.33345		257.559	55.5314	2.21346	1.23644e-17	7.19881e-17	151.77	63.8851	1.24993	0.00331549	0.00783941	110.701	208.245	-0.909103	0.0112166	0.0398916	EVM%20prediction%20Contig21.75	Contig21	217766	218914	+	1149	protein_coding	- && - && PF13640:2OG-Fe(II) oxygenase superfamily	-
530	evm.TU.Contig14.188	696	739	595	1640	1736	1444	1290	1126	1458	21.2897	20.9749	17.4455	92.7971	100.099	83.0798	53.5159	51.9718	61.6547		2225.45	480.031	2.21295	1.05345e-61	2.39721e-60	1544.86	552.27	1.48417	9.8821e-24	1.69853e-22	1129.34	1799.54	-0.672003	4.04327e-08	5.16099e-07	EVM%20prediction%20Contig14.188	Contig14	832320	833892	-	1476	protein_coding	- && - && PF04831:Popeye protein conserved region	-
531	evm.TU.Contig25.147	198	135	134	316	341	455	415	375	310	12.4159	7.85493	8.05427	36.6549	40.3077	53.6653	35.2935	35.4825	26.8735		514.193	111.07	2.21218	1.13481e-23	8.95838e-23	440.131	127.751	1.78551	1.53411e-12	1.37066e-11	322.015	415.809	-0.368986	0.0851442	0.192613	EVM%20prediction%20Contig25.147	Contig25	459671	460390	-	720	protein_coding	- && sp|A0A4Y1YQ38|FCP_CHAMQ Fucoxanthin-chlorophyll a-c binding protein, chloroplastic OS=Chattonella marina var. antiqua OX=859642 PE=1 SV=1 && PF00504:Chlorophyll A-B binding protein	-
532	evm.TU.Contig10.129	6533	6891	4773	14042	14712	14388	9932	9127	10050	172.187	168.526	120.584	684.619	730.937	713.276	355.025	362.983	366.187		19927.3	4303.47	2.21118	1.23044e-60	2.71087e-59	11629	4950.86	1.23198	5.95169e-21	8.86262e-20	8504.35	16114.3	-0.922091	6.84027e-35	3.35461e-32	EVM%20prediction%20Contig10.129	Contig10	371385	373334	-	1713	protein_coding	- && - && PF10250:GDP-fucose protein O-fucosyltransferase	-
533	evm.TU.Contig17.18	25	20	24	61	57	46	102	41	30	1.05389	0.782315	0.969786	4.75683	4.52951	3.6474	5.83163	2.60801	1.74834		75.6659	16.3715	2.21052	1.36063e-08	4.18463e-08	68.2499	18.8337	1.85965	0.00146491	0.00381072	49.8564	61.1983	-0.294094	0.56797	0.715752	EVM%20prediction%20Contig17.18	Contig17	57546	58616	-	1071	protein_coding	- && - && -	-
534	evm.TU.Contig4.753	1667	1663	1725	4190	3892	3908	2685	2493	2674	25.1128	23.2459	24.909	116.763	110.523	110.734	54.8576	56.6697	55.689		5535.27	1196.23	2.21027	5.28409e-98	3.04905e-96	3137.9	1376.29	1.18906	1.05103e-27	2.14498e-26	2294.9	4477.04	-0.964232	1.05243e-27	1.8503e-25	EVM%20prediction%20Contig4.753	Contig4	2279512	2282604	+	2997	protein_coding	- && sp|Q2JJ09|SECA_SYNJB Protein translocase subunit SecA OS=Synechococcus sp. (strain JA-2-3B'a(2-13)) OX=321332 GN=secA PE=3 SV=1 && PF07517:SecA DEAD-like domain|PF01043:SecA preprotein cross-linking domain|PF07516:SecA Wing and Scaffold domain	-
535	evm.TU.Contig16.157	453	416	447	917	1118	1084	1117	699	1101	16.3488	13.9308	15.4634	61.2194	76.059	73.5845	54.6733	38.0658	54.9319		1441.68	311.737	2.20966	1.07618e-53	2.00625e-52	1156.67	358.644	1.69009	6.77764e-21	1.00462e-19	844.893	1165.53	-0.463431	0.00367292	0.0156776	EVM%20prediction%20Contig16.157	Contig16	496766	498128	-	1251	protein_coding	- && sp|O22506|GLNA2_DAUCA Glutamine synthetase, chloroplastic OS=Daucus carota OX=4039 GN=GLN2 PE=2 SV=1 && PF00120:Glutamine synthetase, catalytic domain|PF03951:Glutamine synthetase, beta-Grasp domain	-
536	evm.TU.Contig3.396	11884	12690	11006	27047	29127	28024	24021	23650	25942	180.838	179.178	160.534	761.34	835.495	802.097	495.739	543.037	545.734		38894.5	8412.87	2.2089	1.99302e-102	1.29667e-100	29438.4	9679.15	1.60474	8.71578e-61	6.92548e-59	21530.9	31450.7	-0.546703	6.48809e-12	1.4993e-10	EVM%20prediction%20Contig3.396	Contig3	1362303	1365350	-	2967	protein_coding	- && sp|F4JTP5|STY46_ARATH Serine/threonine-protein kinase STY46 OS=Arabidopsis thaliana OX=3702 GN=STY46 PE=1 SV=1 && PF07714:Protein tyrosine kinase	Pkinase_Tyr
537	novel.156	4	9	1	19	4	10	10	0	19	0.390054	0.814334	0.0934702	3.42728	0.735267	1.83414	1.32251	0	2.56134		15.1611	3.27055	2.2087	0.0192054	0.0286118	11.2667	3.76364	1.58261	0.275762	0.362571	8.19717	12.2901	-0.579831	0.637684	1	-	Contig19	350390	353579	+	463	-	- && - && -	-
538	evm.TU.Contig12.45	191	193	159	454	432	399	397	494	350	22.6336	21.2214	18.0603	99.5195	96.4994	88.9329	63.8035	88.3319	57.3374		593.155	128.486	2.20718	1.6902e-38	2.16159e-37	499.691	147.817	1.7566	6.07892e-14	6.08771e-13	365.909	479.732	-0.391983	0.0523843	0.133876	EVM%20prediction%20Contig12.45	Contig12	141084	141464	+	381	protein_coding	- && - && -	-
539	evm.TU.Contig23.83	15198	14318	13594	32863	35026	33989	23509	25456	26725	109.28	95.5285	93.6938	437.113	474.751	459.687	229.257	276.195	265.657		47060.4	10209.5	2.20462	1.38475e-96	7.67072e-95	30319.9	11745.5	1.36816	5.21499e-36	1.5366e-34	22180.8	38054.5	-0.778794	2.89352e-18	1.71731e-16	EVM%20prediction%20Contig23.83	Contig23	284053	291119	+	6279	protein_coding	- && sp|P11029|ACAC_CHICK Acetyl-CoA carboxylase OS=Gallus gallus OX=9031 GN=ACAC PE=1 SV=1 && PF01039:Carboxyl transferase domain|PF00364:Biotin-requiring enzyme|PF00289:Biotin carboxylase, N-terminal domain|PF08326:Acetyl-CoA carboxylase, central region	Carboxyl_trans
540	evm.TU.Contig28.146	1122	1197	962	2506	2484	2727	2451	2747	2486	37.9452	37.5625	31.1851	156.775	158.357	173.468	112.419	140.182	116.229		3564.75	775.805	2.20004	1.1219e-71	3.29567e-70	3083.15	892.556	1.78819	5.88783e-39	1.98873e-37	2256.26	2882.96	-0.353947	0.00202223	0.00945464	EVM%20prediction%20Contig28.146	Contig28	450409	451743	-	1335	protein_coding	- && - && -	-
541	evm.TU.Contig11.96	1095	1217	1096	2537	2881	2583	2985	3036	2809	36.9491	38.1044	35.4494	158.359	183.254	163.939	136.605	154.583	131.036		3696.2	805.411	2.19817	2.0787e-81	7.72067e-80	3537.18	926.675	1.93226	1.22681e-59	9.07839e-58	2587.99	2988.5	-0.207818	0.0524899	0.133927	EVM%20prediction%20Contig11.96	Contig11	262421	263758	+	1338	protein_coding	- && - && PF07690:Major Facilitator Superfamily	MFS_1
542	evm.TU.Contig12.146	4001	4133	4472	10113	9646	9836	9675	7906	8083	418.148	400.796	447.994	1955.12	1900.33	1933.52	1371.34	1246.78	1167.84		13665.2	2981.81	2.19627	1.589e-104	1.08477e-102	10239.3	3430.77	1.57755	2.11244e-50	1.10097e-48	7487.5	11052.2	-0.561763	4.21318e-11	8.60929e-10	EVM%20prediction%20Contig12.146	Contig12	417654	418085	-	432	protein_coding	- && sp|O80796|VIPP1_ARATH Membrane-associated protein VIPP1, chloroplastic OS=Arabidopsis thaliana OX=3702 GN=VIPP1 PE=1 SV=1 && PF04012:PspA/IM30 family	-
543	evm.TU.Contig22.225	671	711	621	1467	1565	1660	1112	1018	1062	32.2628	31.7209	28.6207	130.479	141.845	150.126	72.5134	73.858	70.5917		2167.95	473.655	2.19442	5.38197e-69	1.46966e-67	1275.59	544.946	1.22694	5.99881e-19	8.06553e-18	932.926	1753.09	-0.910181	3.26365e-15	1.19258e-13	EVM%20prediction%20Contig22.225	Contig22	751432	752493	+	939	protein_coding	- && - && PF13012:Maintenance of mitochondrial structure and function	-
544	evm.TU.Contig17.66	31	30	21	44	106	42	59	42	52	1.29235	1.16047	0.83916	3.39314	8.32997	3.29333	3.33582	2.64202	2.99688		88.8351	19.4155	2.19413	3.97213e-07	1.05611e-06	60.8513	22.3349	1.44702	0.00470643	0.0106973	44.4741	71.7166	-0.688594	0.159877	0.305399	EVM%20prediction%20Contig17.66	Contig17	191199	192372	-	1083	protein_coding	- && - && -	-
545	evm.TU.Contig8.385	557	644	539	1247	1526	1298	871	1011	918	18.105	19.4234	16.7935	74.9793	93.5014	79.3573	38.3968	49.5866	41.2511		1881.08	411.005	2.19412	1.50879e-58	3.20751e-57	1124.04	472.89	1.24854	5.78048e-15	6.20553e-14	822.617	1520.7	-0.887102	4.71889e-10	8.28072e-09	EVM%20prediction%20Contig8.385	Contig8	1190685	1192258	-	1389	protein_coding	- && - && -	-
546	evm.TU.Contig4.616	13601	14664	13489	30733	33130	33905	25925	25688	26509	259.1	259.206	246.312	1083.01	1189.7	1214.87	669.807	738.41	698.136		45171.4	9871.46	2.19407	1.32597e-105	9.52148e-104	31258.2	11357.6	1.46056	1.13333e-57	7.84751e-56	22864.7	36526.6	-0.675855	1.52256e-16	6.78815e-15	EVM%20prediction%20Contig4.616	Contig4	1882384	1884888	-	2370	protein_coding	- && sp|Q0WQX7|RBL1_ARATH RHOMBOID-like protein 1 OS=Arabidopsis thaliana OX=3702 GN=RBL1 PE=2 SV=1 && PF01694:Rhomboid family	Rhomboid
547	evm.TU.Contig9.259	199	239	202	578	553	367	664	383	591	2.66922	2.97458	2.59712	14.3414	13.9822	9.25905	12.0791	7.75176	10.9589		690.87	151.103	2.19269	1.11946e-30	1.11877e-29	648.836	173.859	1.90037	1.25571e-18	1.66523e-17	473.905	558.738	-0.23691	0.263593	0.436632	EVM%20prediction%20Contig9.259	Contig9	823038	845213	-	3366	protein_coding	- && - && PF04886:PT repeat	-
548	evm.TU.Contig17.213	862	858	674	1650	2277	1674	1712	2102	2089	42.1193	38.9006	31.5676	149.138	209.728	153.85	113.452	154.98	141.111		2588.53	566.595	2.19182	7.32789e-44	1.08952e-42	2369.84	651.825	1.86211	3.38696e-32	8.27033e-31	1734.19	2092.12	-0.270983	0.0705062	0.167255	EVM%20prediction%20Contig17.213	Contig17	664960	665883	-	924	protein_coding	- && sp|Q94465|GCH1_DICDI GTP cyclohydrolase 1 OS=Dictyostelium discoideum OX=44689 GN=gchA PE=1 SV=2 && PF01227:GTP cyclohydrolase I	GTP_cyclohydroI
549	evm.TU.Contig22.27	654	602	537	1323	1400	1476	1220	1149	1224	34.7789	29.705	27.3729	130.146	140.342	147.636	87.9896	92.1993	89.9847		1940.05	424.772	2.19166	1.68819e-59	3.66936e-58	1436.24	488.658	1.55562	1.2773e-26	2.47642e-25	1050.43	1568.82	-0.57883	4.92838e-07	5.38367e-06	EVM%20prediction%20Contig22.27	Contig22	103736	104584	-	849	protein_coding	- && - && -	-
550	evm.TU.Contig17.115	9	21	11	26	43	26	30	0	26	0.331164	0.716995	0.387974	1.76973	2.98256	1.79946	1.49712	0	1.32258		43.9208	9.59811	2.18913	3.88399e-05	8.34657e-05	21.6567	11.0471	0.973186	0.365964	0.458828	15.7577	35.4851	-1.16582	0.190091	1	EVM%20prediction%20Contig17.115	Contig17	394108	395334	-	1227	protein_coding	- && - && -	-
551	evm.TU.Contig28.69	1487	1399	1298	2526	3960	3274	2929	2946	3705	43.6233	38.082	36.4998	137.079	218.989	180.657	116.536	130.41	150.26		4514.5	990.903	2.18781	2.42381e-44	3.6316e-43	3828.35	1139.97	1.74784	1.16268e-39	3.99682e-38	2799.37	3648.17	-0.38207	0.00869722	0.0321846	EVM%20prediction%20Contig28.69	Contig28	200268	201913	+	1539	protein_coding	- && sp|O59834|FCYS_SCHPO Probable cytosine deaminase OS=Schizosaccharomyces pombe (strain 972 / ATCC 24843) OX=284812 GN=SPCC965.14c PE=3 SV=1 && PF03171:2OG-Fe(II) oxygenase superfamily|PF00383:Cytidine and deoxycytidylate deaminase zinc-binding region|	2OG-FeII_Oxy
552	evm.TU.Contig4.801	2596	2523	2064	5454	5750	5524	4859	4744	5273	78.1374	70.464	59.5487	303.669	326.244	312.735	198.351	215.461	219.412		7726.51	1700.54	2.1839	1.62206e-72	4.89853e-71	5947.76	1956.33	1.60423	2.13158e-39	7.25035e-38	4349.96	6247.99	-0.522471	1.65359e-09	2.66578e-08	EVM%20prediction%20Contig4.801	Contig4	2449478	2451268	+	1500	protein_coding	- && - && PF03457:Helicase associated domain	-
553	evm.TU.Contig25.128	423	456	424	1114	1016	891	1055	1123	890	18.6685	18.6737	17.9368	90.9466	84.5248	73.9633	63.1475	74.7859	54.3012		1393.97	308.055	2.17803	1.98035e-57	4.06728e-56	1231.22	354.432	1.79612	6.5816e-28	1.35174e-26	901.142	1127.5	-0.323893	0.0320564	0.0916824	EVM%20prediction%20Contig25.128	Contig25	415986	417008	-	1023	protein_coding	- && - && PF13671:AAA domain	-
554	novel.478	132	196	101	260	402	324	230	196	320	21.2844	29.3251	15.6105	77.5519	122.19	98.2656	50.2978	47.6885	71.3324		456.02	100.973	2.17392	9.18012e-20	6.05388e-19	296.93	116.184	1.35338	5.76754e-06	2.40475e-05	216.967	368.514	-0.763613	0.00171734	0.00829128	-	Contig5	142542	142821	+	280	-	- && - && -	-
555	evm.TU.Contig8.458	4068	4622	3704	9665	9681	9226	7094	6391	7236	25.0703	26.4304	21.8805	110.182	112.465	106.945	59.293	59.4316	61.6491		13193.5	2928.21	2.17171	1.91547e-88	8.71762e-87	8274.1	3369.03	1.29624	4.278e-34	1.1456e-32	6050.39	10669.7	-0.81843	7.51988e-27	1.16784e-24	EVM%20prediction%20Contig8.458	Contig8	1395216	1402627	+	7326	protein_coding	- && sp|Q2S2V6|MEND_SALRD 2-succinyl-5-enolpyruvyl-6-hydroxy-3-cyclohexene-1-carboxylate synthase OS=Salinibacter ruber (strain DSM 13855 / M31) OX=309807 GN=menD PE=3 SV=1 && PF00425:chorismate binding enzyme|PF12697:Alpha/beta hydrolase family|PF02776:T	TPP_enzyme_N
556	evm.TU.Contig9.348	748	935	723	1823	1710	1999	1776	1205	1636	29.7021	34.4502	27.5189	133.907	127.998	149.302	95.6449	72.2008	89.8085		2555.22	567.745	2.16985	2.15207e-61	4.84042e-60	1834.14	653.251	1.48951	3.38e-22	5.35388e-21	1340.21	2066.72	-0.624373	9.50422e-07	9.85098e-06	EVM%20prediction%20Contig9.348	Contig9	1091287	1092423	-	1137	protein_coding	- && - && -	-
557	evm.TU.Contig27.109	1008	1049	906	2190	2417	2203	1701	1620	1880	34.0134	32.8443	29.3039	136.699	153.74	139.821	77.8444	82.4849	87.6994		3145.71	700.832	2.16629	7.57004e-74	2.39036e-72	2078.11	806.303	1.36589	1.83793e-26	3.5281e-25	1519.67	2543.54	-0.743154	1.88237e-12	4.76629e-11	EVM%20prediction%20Contig27.109	Contig27	358647	360200	-	1338	protein_coding	- && - && -	-
558	evm.TU.Contig8.426	559	547	455	1200	1266	1125	962	740	869	32.2326	29.2662	25.148	127.996	137.606	122.013	75.2303	64.3851	69.2712		1658.28	369.523	2.16621	2.66844e-56	5.36677e-55	1024.01	425.11	1.26875	3.67182e-15	3.98596e-14	748.569	1340.94	-0.840643	2.31356e-11	4.87732e-10	EVM%20prediction%20Contig8.426	Contig8	1291490	1292272	-	783	protein_coding	- && sp|Q4PID3|APTH1_USTMA Acyl-protein thioesterase 1 OS=Ustilago maydis (strain 521 / FGSC 9021) OX=237631 GN=UMAG_00130 PE=3 SV=1 && PF02230:Phospholipase/Carboxylesterase	Abhydrolase_2
559	evm.TU.Contig14.164	161	167	145	404	366	318	333	248	267	4.00493	3.85462	3.45737	18.5901	17.1621	14.8787	11.2343	9.30873	9.18183		502.003	111.882	2.16605	3.82828e-33	4.15581e-32	337.743	128.72	1.39216	2.85775e-09	1.87309e-08	246.916	406.043	-0.717238	0.000344927	0.0020616	EVM%20prediction%20Contig14.164	Contig14	760039	761853	+	1815	protein_coding	- && sp|Q18610|ABDH3_CAEEL Protein abhd-3.2 OS=Caenorhabditis elegans OX=6239 GN=abhd-3.2 PE=3 SV=1 && PF00561:alpha/beta hydrolase fold	Abhydrolase_1
560	evm.TU.Contig7.325	22	45	19	106	41	50	60	112	124	0.829802	1.57492	0.686932	7.39586	2.91511	3.54724	3.06928	6.3744	6.4658		90.5662	20.1532	2.16577	1.03583e-06	2.63968e-06	119.305	23.1931	2.35964	1.10468e-06	5.14844e-06	87.331	73.3658	0.249978	0.588479	0.732355	EVM%20prediction%20Contig7.325	Contig7	1081882	1083078	+	1197	protein_coding	- && sp|Q9ERI6|RDH14_MOUSE Retinol dehydrogenase 14 OS=Mus musculus OX=10090 GN=Rdh14 PE=1 SV=1 && PF00106:short chain dehydrogenase	adh_short
561	evm.TU.Contig5.12	2331	2626	1794	5137	5369	4989	5587	5342	3995	155.224	162.258	114.511	632.786	673.953	624.882	504.578	536.772	367.775		7156	1595.14	2.16544	5.01924e-58	1.04638e-56	5980.67	1835.18	1.7043	1.00406e-26	1.95842e-25	4376.84	5786.7	-0.402977	0.00117101	0.00595281	EVM%20prediction%20Contig5.12	Contig5	52867	53544	+	678	protein_coding	- && - && -	-
562	evm.TU.Contig4.791	336	354	307	753	831	706	434	502	526	10.4476	10.2136	9.1501	43.3117	48.708	41.2907	18.3022	23.5533	22.6107		1057.6	235.781	2.16534	1.153e-50	2.00668e-49	586.196	271.267	1.11125	5.33641e-09	3.37671e-08	428.88	855.137	-0.996343	6.01994e-10	1.03685e-08	EVM%20prediction%20Contig4.791	Contig4	2424875	2426541	-	1452	protein_coding	- && - && PF00505:HMG (high mobility group) box	HMG_box
563	evm.TU.Contig27.80	6326	6324	5244	12931	15295	12859	11445	10510	11981	298.444	276.835	237.14	1128.49	1360.2	1141.06	732.29	748.18	781.405		18980.3	4234.7	2.16419	4.07092e-69	1.11795e-67	13554.1	4871.8	1.47623	9.58399e-42	3.61507e-40	9911.54	15345	-0.630591	2.86902e-12	6.98003e-11	EVM%20prediction%20Contig27.80	Contig27	254875	255831	+	957	protein_coding	- && - && -	-
564	evm.TU.Contig7.66	1263	1105	732	2421	2299	2413	1740	1590	1596	145.096	117.791	80.607	514.493	497.866	521.41	271.104	275.626	253.475		3293.82	735.078	2.164	9.02374e-38	1.12437e-36	1968.97	845.53	1.21964	1.37289e-11	1.14238e-10	1440.14	2664.02	-0.887568	9.52864e-19	6.08136e-17	EVM%20prediction%20Contig7.66	Contig7	297302	297694	+	393	protein_coding	- && - && -	-
565	evm.TU.Contig8.429	112	250	181	460	367	410	441	392	456	2.91115	6.0295	4.50955	22.1175	17.9818	20.0447	15.546	15.3745	16.3855		570.81	127.286	2.16317	3.44213e-22	2.54329e-21	514.518	146.506	1.81095	1.41443e-12	1.26958e-11	376.213	461.806	-0.295741	0.0916852	0.202879	EVM%20prediction%20Contig8.429	Contig8	1299620	1301356	+	1737	protein_coding	- && sp|B4RRY8|RLMI_ALTMD Ribosomal RNA large subunit methyltransferase I OS=Alteromonas mediterranea (strain DSM 17117 / CIP 110805 / LMG 28347 / Deep ecotype) OX=1774373 GN=rlmI PE=3 SV=1 && PF10672:S-adenosylmethionine-dependent methyltransferase	-
566	evm.TU.Contig5.582	2692	2824	2481	5040	6627	6635	7362	9077	8498	56.4255	54.9238	49.8465	195.417	261.841	261.583	209.281	287.086	246.244		8463.33	1891.31	2.16183	8.45365e-60	1.84157e-58	10017	2175.97	2.20264	1.89551e-67	1.85606e-65	7331.12	6841.49	0.0996406	0.443036	0.614112	EVM%20prediction%20Contig5.582	Contig5	1764091	1766491	+	2154	protein_coding	- && sp|Q9ZVN2|Y1457_ARATH Acyltransferase-like protein At1g54570, chloroplastic OS=Arabidopsis thaliana OX=3702 GN=At1g54570 PE=1 SV=1 && PF00561:alpha/beta hydrolase fold	Abhydrolase_1
567	evm.TU.Contig29.45	9872	9892	8009	20049	22155	21360	15791	18227	16479	187.351	174.193	145.693	703.842	792.58	762.467	406.438	521.959	432.346		29366.7	6572.46	2.15969	2.28901e-74	7.25154e-73	20270.6	7561.23	1.42267	1.3475e-29	2.98917e-28	14834.9	23745.3	-0.678723	2.57112e-11	5.39588e-10	EVM%20prediction%20Contig29.45	Contig29	164329	167887	+	2379	protein_coding	- && sp|Q9VE46|SC5A7_DROME High-affinity choline transporter 1 OS=Drosophila melanogaster OX=7227 GN=ChT PE=2 SV=2 && PF00474:Sodium:solute symporter family	-
568	evm.TU.Contig3.60	5	5	10	28	3	15	14	55	19	0.18812	0.174554	0.360639	1.94874	0.212768	1.06151	0.714375	3.12246	0.988251		21.1203	4.73151	2.15966	0.00870295	0.0136604	36.2633	5.44494	2.73249	0.00134463	0.00352675	26.6443	17.1291	0.633602	0.468798	1	EVM%20prediction%20Contig3.60	Contig3	217680	219158	-	1200	protein_coding	- && - && -	-
569	evm.TU.Contig16.253	529	483	472	1133	1032	1235	1412	1228	1417	40.0062	33.8933	34.2154	158.501	147.12	175.674	144.824	140.133	148.146		1570.34	351.583	2.15955	2.85088e-55	5.52729e-54	1618.97	404.472	2.00142	1.96621e-46	8.8243e-45	1183.76	1270.19	-0.101563	0.402785	0.578208	EVM%20prediction%20Contig16.253	Contig16	743055	743769	-	597	protein_coding	- && sp|Q40301|FCPE_MACPY Fucoxanthin-chlorophyll a-c binding protein E, chloroplastic OS=Macrocystis pyrifera OX=35122 GN=FCPE PE=2 SV=1 && PF00504:Chlorophyll A-B binding protein	-
570	evm.TU.Contig3.670	106	124	76	184	230	284	159	241	258	5.09666	5.53219	3.50269	16.3655	20.8463	25.6843	10.3684	17.4851	17.1494		322.895	72.2637	2.15912	8.38136e-19	5.24186e-18	264.694	83.1383	1.66982	9.59926e-08	5.24846e-07	193.723	261.054	-0.43119	0.119473	0.246895	EVM%20prediction%20Contig3.670	Contig3	2123023	2124069	+	939	protein_coding	- && sp|Q9C5M0|DTC_ARATH Mitochondrial dicarboxylate/tricarboxylate transporter DTC OS=Arabidopsis thaliana OX=3702 GN=DTC PE=1 SV=1 && PF00153:Mitochondrial carrier protein	Mito_carr
571	evm.TU.Contig6.338	119	143	147	367	269	299	208	204	252	2.58427	2.88153	3.05997	14.7431	11.0119	12.2132	6.12616	6.68484	7.56556		431.25	96.571	2.1586	3.08779e-28	2.81855e-27	265.294	111.121	1.25513	9.14005e-07	4.32002e-06	193.988	348.949	-0.847249	0.000128212	0.00084669	EVM%20prediction%20Contig6.338	Contig6	1052060	1054138	-	2079	protein_coding	- && sp|Q2H720|DBP2_CHAGB ATP-dependent RNA helicase DBP2 OS=Chaetomium globosum (strain ATCC 6205 / CBS 148.51 / DSM 1962 / NBRC 6347 / NRRL 1970) OX=306901 GN=DBP2 PE=3 SV=1 && PF00271:Helicase conserved C-terminal domain|PF00270:DEAD/DEAH box helicase	Helicase_C
572	evm.TU.Contig18.220	47	49	31	92	93	105	58	65	75	1.70853	1.65278	1.08017	6.18648	6.37276	7.1793	2.85947	3.56539	3.76907		133.985	30.0399	2.15725	2.14218e-12	9.00923e-12	79.2919	34.5578	1.19783	0.00756313	0.0163435	57.9986	108.357	-0.902375	0.0119672	0.0421271	EVM%20prediction%20Contig18.220	Contig18	796416	797657	+	1242	protein_coding	- && sp|Q14123|PDE1C_HUMAN Calcium/calmodulin-dependent 3',5'-cyclic nucleotide phosphodiesterase 1C OS=Homo sapiens OX=9606 GN=PDE1C PE=1 SV=1 && PF00233:3'5'-cyclic nucleotide phosphodiesterase	-
573	evm.TU.Contig5.20	135	114	56	206	282	210	148	237	176	13.0237	10.2047	5.17841	36.7619	51.2825	38.1055	19.364	34.4999	23.4726		322.582	72.376	2.15692	9.85447e-15	4.85413e-14	226.659	83.2425	1.44467	7.78678e-05	0.000263934	166.034	260.725	-0.652914	0.0191171	0.0609583	EVM%20prediction%20Contig5.20	Contig5	68635	69102	-	468	protein_coding	- && - && -	-
574	evm.TU.Contig11.32	520	492	407	1124	943	1177	930	594	995	16.3719	14.3733	12.2829	65.4628	55.9665	69.7014	39.7112	28.2197	43.3081		1497.87	336.061	2.15645	7.37626e-47	1.17996e-45	998.837	386.604	1.37005	1.69389e-12	1.50786e-11	729.555	1211.73	-0.731235	9.43743e-06	8.14995e-05	EVM%20prediction%20Contig11.32	Contig11	88232	89665	-	1434	protein_coding	- && sp|Q9LEM9|DES6_CERPU Acyl-lipid (9-3)-desaturase OS=Ceratodon purpureus OX=3225 PE=1 SV=1 && PF00173:Cytochrome b5-like Heme/Steroid binding domain|PF00487:Fatty acid desaturase	-
575	evm.TU.Contig25.69	265	323	214	613	625	589	675	617	645	6.35054	7.18229	4.91572	27.1742	28.2335	26.549	21.9383	22.311	21.3685		843.686	189.297	2.15564	1.39383e-38	1.79202e-37	774.036	217.794	1.82906	5.70753e-22	8.92401e-21	566.103	682.278	-0.269469	0.059077	0.146599	EVM%20prediction%20Contig25.69	Contig25	243425	245308	+	1884	protein_coding	- && - && -	-
576	novel.49	18	22	4	24	44	32	29	10	41	0.316833	0.359316	0.067488	0.78145	1.45993	1.05944	0.692293	0.2656	0.99768		46.2713	10.3811	2.15503	0.000147575	0.000296251	31.4169	11.9413	1.3972	0.0917202	0.143641	22.9055	37.3812	-0.702871	0.282519	0.458865	-	Contig11	456424	458988	-	2565	-	- && - && -	-
577	evm.TU.Contig12.87	2434	2098	1500	4544	4900	4349	2853	2657	2851	86.3931	69.0971	51.0338	298.352	327.85	290.347	137.339	142.305	139.896		6370.12	1430.54	2.15489	1.97348e-42	2.80101e-41	3341.45	1645.51	1.02203	2.06371e-10	1.54722e-09	2443.78	5150.89	-1.07581	1.1981e-32	4.85386e-30	EVM%20prediction%20Contig12.87	Contig12	239760	241586	+	1272	protein_coding	- && sp|Q9FK72|HFA4C_ARATH Heat stress transcription factor A-4c OS=Arabidopsis thaliana OX=3702 GN=HSFA4C PE=2 SV=1 && PF00447:HSF-type DNA-binding	HSF_DNA-bind
578	evm.TU.Contig5.816	979	1092	843	2157	2327	2147	1666	1926	1837	33.7152	34.8948	27.8278	137.412	151.064	139.073	77.8129	100.085	87.4583		3062.79	688.624	2.15299	1.39241e-65	3.50598e-64	2178.44	792.272	1.45893	1.9186e-23	3.22339e-22	1594.11	2476.59	-0.636052	8.88202e-08	1.07904e-06	EVM%20prediction%20Contig5.816	Contig5	2513371	2514810	+	1311	protein_coding	- && sp|P96847|AVTA_MYCTU Valine--pyruvate aminotransferase OS=Mycobacterium tuberculosis (strain ATCC 25618 / H37Rv) OX=83332 GN=aspB PE=1 SV=2 && PF00155:Aminotransferase class I and II	Aminotran_1_2
579	evm.TU.Contig14.46	741	697	607	1567	1799	1295	1228	1068	1216	33.0912	28.8817	25.9831	129.448	151.442	108.776	74.3749	71.9674	75.0719		2152.08	484.34	2.15188	7.46292e-47	1.19185e-45	1401.61	557.191	1.33113	3.33213e-20	4.77129e-19	1024.85	1739.92	-0.763594	9.45324e-09	1.34404e-07	EVM%20prediction%20Contig14.46	Contig14	295926	296936	+	1011	protein_coding	- && sp|P0C026|NUD24_ARATH Nudix hydrolase 24, chloroplastic OS=Arabidopsis thaliana OX=3702 GN=NUDT24 PE=2 SV=1 && PF00293:NUDIX domain|PF15916:Domain of unknown function (DUF4743)	NUDIX
580	evm.TU.Contig5.809	77	143	77	229	250	193	121	156	194	3.14043	5.41165	3.01021	17.2769	19.2202	14.8055	6.69294	9.60047	10.9383		310.255	69.7121	2.15181	8.47603e-18	4.98554e-17	188.825	80.2258	1.23337	0.000414453	0.00122267	138.121	250.861	-0.861763	0.00138475	0.00691114	EVM%20prediction%20Contig5.809	Contig5	2501010	2502116	+	1107	protein_coding	- && - && PF03151:Triose-phosphate Transporter family	-
581	evm.TU.Contig5.548	58	51	63	165	127	100	120	141	144	2.33389	1.90423	2.42997	12.282	9.63334	7.56871	6.54889	8.56134	8.01059		180.66	40.761	2.14938	2.08685e-14	1.00647e-13	162.457	46.8951	1.79258	1.18965e-07	6.41049e-07	118.867	146.17	-0.299372	0.333932	0.511941	EVM%20prediction%20Contig5.548	Contig5	1671371	1672492	-	1122	protein_coding	- && - && -	-
582	evm.TU.Contig12.257	13062	14009	10516	26663	30290	28366	18791	19675	19973	480.63	478.304	370.903	1814.85	2100.97	1963.22	937.745	1092.41	1016		39419.5	8887.01	2.14914	2.80987e-67	7.34201e-66	23404.3	10224.3	1.19476	1.8448e-23	3.11018e-22	17121.8	31872.3	-0.896515	9.25132e-24	1.05127e-21	EVM%20prediction%20Contig12.257	Contig12	727236	728462	-	1227	protein_coding	- && sp|Q58455|Y1055_METJA Uncharacterized protein MJ1055 OS=Methanocaldococcus jannaschii (strain ATCC 43067 / DSM 2661 / JAL-1 / JCM 10045 / NBRC 100440) OX=243232 GN=MJ1055 PE=3 SV=1 && PF16363:GDP-mannose 4,6 dehydratase	-
583	evm.TU.Contig21.225	515	665	459	1144	1313	1254	1143	1007	1102	19.0431	22.8164	16.2686	78.2506	91.5198	87.216	57.3205	56.1861	56.3327		1714.76	386.57	2.14877	1.24153e-47	2.01936e-46	1298.42	444.788	1.54526	3.75171e-22	5.93297e-21	949.485	1386.43	-0.546125	5.09342e-06	4.63482e-05	EVM%20prediction%20Contig21.225	Contig21	660973	662297	-	1221	protein_coding	- && - && -	-
584	novel.583	1655	1846	1247	3465	3843	3449	2581	2858	2248	43.8247	45.3574	31.6516	169.729	191.828	171.784	92.6921	114.197	82.2937		4968.83	1122.02	2.14678	2.78853e-52	5.07166e-51	3086.99	1290.85	1.25769	6.82099e-15	7.29831e-14	2259.6	4017.62	-0.830631	1.66877e-11	3.58286e-10	-	Contig6	1828611	1835236	-	1705	-	- && - && -	-
585	evm.TU.Contig9.97	2858	2985	2235	5591	7080	5629	4828	4043	6139	163.543	158.492	122.59	591.82	763.699	605.855	374.688	349.094	485.641		8455.69	1910.63	2.14588	1.2737e-52	2.34293e-51	5976.04	2198.08	1.44302	2.28974e-22	3.66889e-21	4367.17	6835.27	-0.646204	3.99816e-07	4.42983e-06	EVM%20prediction%20Contig9.97	Contig9	311095	311883	-	789	protein_coding	- && - && -	-
586	evm.TU.Contig6.270	2926	3013	2705	6273	7107	6200	4369	4736	4779	55.39	52.9239	49.0832	219.667	253.609	220.759	112.169	135.282	125.067		9044.54	2044.81	2.14511	9.58406e-83	3.74629e-81	5563.46	2352.55	1.24167	9.2072e-28	1.88699e-26	4070.3	7312.79	-0.845464	5.93366e-17	2.76449e-15	EVM%20prediction%20Contig6.270	Contig6	819260	821644	+	2385	protein_coding	- && - && -	-
587	evm.TU.Contig3.639	4302	5012	4307	9971	10551	10282	11173	10592	11592	122.157	132.055	117.228	523.744	564.758	549.155	430.281	453.833	455.047		14228.9	3217.13	2.14494	4.34746e-96	2.34135e-94	13332.7	3701.57	1.8487	2.9437e-80	4.52956e-78	9750.84	11506.1	-0.238831	0.00222636	0.0102852	EVM%20prediction%20Contig3.639	Contig3	2045849	2047510	-	1590	protein_coding	- && sp|D9R4W7|HFLX_CLOSW GTPase HflX OS=Clostridium saccharolyticum (strain ATCC 35040 / DSM 2544 / NRCC 2533 / WM1) OX=610130 GN=hflX PE=3 SV=1 && PF01926:50S ribosome-binding GTPase|PF16360:GTP-binding GTPase Middle Region|PF13167:GTP-binding GTPase N-	-
588	evm.TU.Contig8.487	626	539	548	1366	1206	1316	1101	940	1096	61.1756	48.8751	51.3325	246.937	222.163	241.896	145.923	138.612	148.069		1794.92	406.133	2.14444	2.49272e-57	5.09798e-56	1251.42	467.213	1.42192	2.30406e-21	3.49539e-20	914.97	1451.9	-0.666017	1.53052e-08	2.09727e-07	EVM%20prediction%20Contig8.487	Contig8	1496372	1496833	-	462	protein_coding	- && - && -	-
589	evm.TU.Contig3.160	191	196	216	486	448	432	449	431	464	12.6073	12.0044	13.6663	59.3413	55.7427	53.6342	40.1948	42.9276	42.3406		630.522	142.644	2.1444	3.74744e-40	5.03851e-39	537.352	164.121	1.71109	1.35833e-18	1.79886e-17	393.011	509.984	-0.376204	0.0223023	0.0689721	EVM%20prediction%20Contig3.160	Contig3	483833	484604	+	684	protein_coding	- && - && PF13301:Protein of unknown function (DUF4079)	-
590	evm.TU.Contig5.327	37	17	17	55	42	65	49	106	19	1.53398	0.653977	0.675577	4.21805	3.28237	5.06874	2.75516	6.63122	1.08898		74.8205	16.979	2.14436	7.63918e-07	1.96743e-06	71.4075	19.523	1.87066	0.00494837	0.0111926	52.4579	60.5368	-0.209881	0.71762	0.827747	EVM%20prediction%20Contig5.327	Contig5	1097176	1098342	-	1089	protein_coding	- && - && -	-
591	novel.247	7	13	1	8	19	20	5	40	11	0.410443	0.707284	0.0562035	0.867714	2.10005	2.20574	0.397611	3.53903	0.891655		21.7861	4.91915	2.14239	0.0075794	0.0120155	23.2878	5.65992	2.03488	0.061574	0.101982	17.1326	17.5984	-0.0440877	0.961901	1	-	Contig25	25473	26242	+	770	-	- && - && -	-
592	evm.TU.Contig27.36	1028	1130	1059	2381	2522	2363	1976	1760	1628	21.1931	21.616	20.9269	90.8014	98.0092	91.6292	55.2487	54.75	46.3986		3355.93	760.378	2.14187	1.05326e-84	4.3821e-83	2144.29	874.866	1.29326	3.19002e-24	5.57191e-23	1568.51	2713.72	-0.791033	3.7395e-13	1.06234e-11	EVM%20prediction%20Contig27.36	Contig27	117029	119452	+	2190	protein_coding	- && - && PF00245:Alkaline phosphatase	-
593	evm.TU.Contig3.799	596	587	621	1286	1423	1367	925	744	861	11.8488	10.8283	11.8339	47.2934	53.3278	51.1171	24.9404	22.3188	23.6636		1883.11	426.967	2.14109	7.05859e-66	1.79596e-64	1008.44	491.235	1.03801	1.86449e-12	1.65213e-11	737.253	1522.64	-1.04601	4.92777e-18	2.78285e-16	EVM%20prediction%20Contig3.799	Contig3	2474751	2477103	-	2271	protein_coding	- && - && PF04112:Mak10 subunit, NatC N(alpha)-terminal acetyltransferase	-
594	evm.TU.Contig14.89	3790	3731	2575	7787	7444	7591	6918	6592	6769	278.234	254.151	181.199	1057.48	1030.14	1048.19	688.787	730.226	686.98		10538	2389.92	2.1406	5.18043e-51	9.11416e-50	8109.62	2749.3	1.56058	3.29329e-28	6.82162e-27	5931.68	8522.94	-0.523	6.18621e-11	1.23039e-09	EVM%20prediction%20Contig14.89	Contig14	491142	491756	+	615	protein_coding	- && sp|Q9M7T0|PRX2F_ARATH Peroxiredoxin-2F, mitochondrial OS=Arabidopsis thaliana OX=3702 GN=PRXIIF PE=1 SV=2 && PF08534:Redoxin	-
595	evm.TU.Contig5.325	6451	5601	5047	12884	13148	12641	9467	8833	9688	371.973	299.671	278.949	1374.25	1429.1	1370.99	740.338	768.532	772.266		17859.8	4053.98	2.13938	7.09252e-69	1.92591e-67	11184	4663.52	1.262	1.98242e-26	3.79045e-25	8179.13	14443	-0.820392	6.36963e-28	1.14139e-25	EVM%20prediction%20Contig5.325	Contig5	1094304	1095086	-	783	protein_coding	- && sp|Q7VL27|URK_HAEDU Uridine kinase OS=Haemophilus ducreyi (strain 35000HP / ATCC 700724) OX=233412 GN=udk PE=3 SV=1 && PF00485:Phosphoribulokinase / Uridine kinase family	-
596	evm.TU.Contig11.321	727	743	652	1850	1563	1381	1351	1563	1613	17.4777	16.5743	15.0247	82.2722	70.832	62.4471	44.0493	56.6994	53.6085		2211.24	502.028	2.1392	9.08129e-55	1.7398e-53	1815.36	577.576	1.65199	2.31878e-29	5.1087e-28	1328.22	1788.78	-0.429893	0.0019706	0.00925042	EVM%20prediction%20Contig11.321	Contig11	974104	976222	+	1878	protein_coding	- && sp|Q2JXC9|COAX_SYNJA Type III pantothenate kinase OS=Synechococcus sp. (strain JA-3-3Ab) OX=321327 GN=coaX PE=3 SV=1 && PF03309:Type III pantothenate kinase	-
597	novel.229	197	199	161	465	376	415	385	227	370	7.85022	7.35808	6.14964	34.2768	28.2438	31.1052	20.807	13.6493	20.3829		579.595	131.8	2.1371	4.81524e-34	5.39641e-33	389.015	151.629	1.36029	3.61863e-08	2.08804e-07	284.12	468.903	-0.721515	0.000553252	0.00311493	-	Contig23	655906	657038	-	1133	-	- && - && -	-
598	novel.80	481	434	400	1034	980	952	966	1044	892	7.98696	6.68685	6.36656	31.7606	30.6749	29.7332	21.7544	26.1581	20.4763		1369.28	311.606	2.13618	8.86648e-54	1.6561e-52	1164.26	358.471	1.69947	3.24171e-24	5.65201e-23	852.046	1107.46	-0.378901	0.00623745	0.0245028	-	Contig14	439278	448941	-	2719	-	- && - && -	-
599	evm.TU.Contig12.198	1879	1934	1900	3641	5458	3720	4327	4951	6396	67.9764	64.9207	65.886	243.659	372.207	253.13	212.301	270.267	319.881		5925.52	1351.44	2.13245	4.96655e-45	7.5582e-44	6272.55	1554.87	2.01225	9.55298e-46	4.15276e-44	4587.15	4788.41	-0.0619605	0.81048	0.890415	EVM%20prediction%20Contig12.198	Contig12	557659	558906	+	1248	protein_coding	- && sp|Q8Y0D3|Y1111_RALSO UPF0324 membrane protein RSc1111 OS=Ralstonia solanacearum (strain GMI1000) OX=267608 GN=RSc1111 PE=3 SV=1 && PF03601:Conserved hypothetical protein 698	-
600	evm.TU.Contig18.93	4120	4114	3485	7688	9418	9127	6296	6788	7705	93.3799	86.5199	75.7125	322.33	402.379	389.093	193.533	232.15	241.423		12125.8	2773.38	2.12838	9.12516e-65	2.27988e-63	8322.05	3190.65	1.38308	2.0001e-29	4.41661e-28	6087.08	9803.1	-0.687545	4.24212e-10	7.51484e-09	EVM%20prediction%20Contig18.93	Contig18	350058	352049	+	1992	protein_coding	- && - && -	-
601	evm.TU.Contig3.701	1506	1832	1861	3600	3998	4009	2794	2711	2789	30.6279	34.5711	36.2783	135.434	153.269	153.355	77.0642	83.194	78.4134		5363.19	1227.38	2.12736	5.15143e-73	1.58533e-71	3317.64	1412.31	1.2319	1.28194e-25	2.38524e-24	2426.71	4336.58	-0.837702	3.52555e-18	2.07918e-16	EVM%20prediction%20Contig3.701	Contig3	2215299	2217954	+	2220	protein_coding	- && - && -	-
602	evm.TU.Contig6.21	282	271	323	614	632	713	453	385	481	20.5023	18.2818	22.5095	82.576	86.6147	97.5017	44.6669	42.2362	48.3446		905.172	207.38	2.12618	4.65287e-43	6.79291e-42	525.914	238.6	1.14067	3.31364e-09	2.15587e-08	384.47	732.01	-0.92862	4.38283e-09	6.57636e-08	EVM%20prediction%20Contig6.21	Contig6	89472	90092	+	621	protein_coding	- && - && PF10013:Uncharacterized protein conserved in bacteria (DUF2256)	-
603	evm.TU.Contig16.227	135	135	109	196	361	289	358	264	291	5.88897	5.4643	4.55764	15.8159	29.6847	23.7122	21.1798	17.3772	17.5488		391.548	89.6926	2.12611	4.5925e-19	2.91359e-18	363.531	103.186	1.81743	5.18489e-14	5.23021e-13	265.755	316.333	-0.250875	0.309801	0.487047	EVM%20prediction%20Contig16.227	Contig16	679226	680260	-	1035	protein_coding	- && - && PF09353:Domain of unknown function (DUF1995)	-
604	evm.TU.Contig6.370	2251	2277	2047	4546	5209	4941	4465	4338	4280	103.282	96.9414	90.0278	385.844	450.531	426.417	277.847	300.338	271.484		6790.45	1555.73	2.12596	3.9394e-78	1.37865e-76	5234.88	1789.84	1.54831	4.36023e-46	1.91258e-44	3829.39	5490.29	-0.519887	4.25882e-08	5.42126e-07	EVM%20prediction%20Contig6.370	Contig6	1170100	1171083	+	984	protein_coding	- && - && -	-
605	evm.TU.Contig6.679	2245	2266	2051	4615	5030	5018	3575	3686	4200	64.7247	60.6191	56.6797	246.126	273.365	272.116	139.786	160.354	167.399		6774.55	1552.69	2.1254	7.55341e-83	2.96449e-81	4585.02	1786.35	1.3599	4.00832e-31	9.36305e-30	3353.42	5477.93	-0.708098	1.24888e-12	3.25057e-11	EVM%20prediction%20Contig6.679	Contig6	2121348	2123635	+	1566	protein_coding	- && sp|Q9FVN0|AMT13_SOLLC Ammonium transporter 1 member 3 OS=Solanum lycopersicum OX=4081 GN=AMT1-3 PE=2 SV=1 && PF00909:Ammonium Transporter Family	Ammonium_transp
606	evm.TU.Contig11.288	17	16	8	57	24	11	38	25	49	1.01124	0.883119	0.456144	6.27206	2.69113	1.23074	3.06564	2.24395	4.02948		42.2055	9.7131	2.12142	0.000581184	0.00108138	44.3923	11.1724	1.99203	0.00246492	0.00602039	32.4173	34.1921	-0.0764894	0.908254	0.949524	EVM%20prediction%20Contig11.288	Contig11	861713	862471	-	759	protein_coding	- && sp|Q9FNJ9|CA1P_ARATH Probable 2-carboxy-D-arabinitol-1-phosphatase OS=Arabidopsis thaliana OX=3702 GN=At5g22620 PE=1 SV=1 && PF00300:Histidine phosphatase superfamily (branch 1)	-
607	evm.TU.Contig12.114	19437	18042	10212	32941	36638	36804	30455	28531	25805	4365.95	3760.36	2198.71	13687.3	15513.2	15549.4	9277.73	9670.22	8013.14		49156.5	11299.9	2.12108	4.77935e-32	5.01961e-31	33927.7	12997.9	1.38419	7.04541e-15	7.52183e-14	24820.7	39746.9	-0.679318	2.67603e-13	7.69605e-12	EVM%20prediction%20Contig12.114	Contig12	318402	318686	-	201	protein_coding	- && - && -	-
608	evm.TU.Contig4.689	361	416	284	888	717	758	523	667	727	28.0046	29.9441	21.1178	127.429	104.848	110.601	55.0247	78.0761	77.9662		1090.27	250.618	2.12104	5.58111e-39	7.24274e-38	769.367	288.338	1.41543	8.51491e-12	7.19647e-11	562.927	882.053	-0.648573	0.000161815	0.00104201	EVM%20prediction%20Contig4.689	Contig4	2117494	2118075	-	582	protein_coding	- && - && -	-
609	evm.TU.Contig14.43	8024	8496	6027	15334	17641	17199	12952	15414	13537	289.587	284.511	208.496	1023.71	1200.14	1167.51	633.956	839.409	675.398		23185.7	5331.92	2.12051	1.74351e-55	3.42137e-54	16832.3	6134.09	1.45627	9.38527e-25	1.67552e-23	12319.9	18746.4	-0.605702	3.66545e-08	4.72402e-07	EVM%20prediction%20Contig14.43	Contig14	289547	290917	-	1251	protein_coding	- && - && -	-
610	evm.TU.Contig25.129	1656	1460	1295	3071	3556	3204	3106	2789	3242	63.2541	51.746	47.414	216.99	256.041	230.192	160.903	160.748	171.195		4542.09	1045.6	2.11922	1.51944e-57	3.12727e-56	3647.68	1202.82	1.60078	7.4586e-35	2.07769e-33	2667.21	3672.32	-0.461334	2.22914e-06	2.16591e-05	EVM%20prediction%20Contig25.129	Contig25	417675	418856	+	1182	protein_coding	- && - && -	-
611	evm.TU.Contig29.37	1528	1355	1353	3097	3230	3101	2773	2624	3230	34.169	28.1154	29.0012	128.11	136.155	130.431	84.0994	88.5407	99.853		4354.46	1003.94	2.11706	2.18744e-72	6.54476e-71	3445.24	1154.94	1.57698	5.78081e-35	1.61496e-33	2519.12	3521.27	-0.483181	1.23833e-06	1.26522e-05	EVM%20prediction%20Contig29.37	Contig29	138184	140202	-	2019	protein_coding	- && sp|P43353|AL3B1_HUMAN Aldehyde dehydrogenase family 3 member B1 OS=Homo sapiens OX=9606 GN=ALDH3B1 PE=1 SV=1 && PF00171:Aldehyde dehydrogenase family	Aldedh
612	evm.TU.Contig7.5	184	175	129	316	395	373	345	471	516	15.9145	14.0446	10.6948	50.5584	64.401	60.681	40.4695	61.4704	61.6984		501.073	115.571	2.11662	7.01577e-27	6.11059e-26	535.019	132.949	2.00857	2.7811e-16	3.27185e-15	391.493	405.077	-0.0498103	0.815016	0.892399	EVM%20prediction%20Contig7.5	Contig7	108108	108721	+	522	protein_coding	- && - && -	-
613	evm.TU.Contig12.148	16603	15809	8475	26835	32036	31807	20754	22233	19440	2974.62	2628.12	1455.44	8893.61	10819.4	10718.6	5042.9	6010.53	4814.94		41912.3	9684.36	2.11365	2.5863e-29	2.46525e-28	25037.6	11139.6	1.16839	8.23134e-05	0.000277547	18322.3	33885.6	-0.887111	3.4989e-17	1.70695e-15	EVM%20prediction%20Contig12.148	Contig12	423471	423876	-	252	protein_coding	- && - && -	-
614	evm.TU.Contig11.94	158	199	220	458	486	331	251	259	351	4.43626	5.18452	5.92094	23.7879	25.7227	17.4806	9.558	10.9731	13.6244		588.379	136.171	2.11092	1.77953e-27	1.59287e-26	343.984	156.695	1.13406	4.02828e-06	1.72407e-05	251.5	475.757	-0.919808	2.36237e-05	0.00018576	EVM%20prediction%20Contig11.94	Contig11	258961	260568	+	1608	protein_coding	- && sp|Q8WV93|AFG1L_HUMAN AFG1-like ATPase OS=Homo sapiens OX=9606 GN=AFG1L PE=1 SV=2 && PF03969:AFG1-like ATPase	AFG1_ATPase
615	evm.TU.Contig19.241	705	667	367	1031	1382	1432	781	714	858	29.0684	25.5184	14.5046	78.636	107.414	111.056	43.6733	44.4221	48.9067		1778.35	411.928	2.11018	1.51964e-24	1.23378e-23	939.395	473.83	0.987512	6.69249e-06	2.75603e-05	686.869	1437.54	-1.06539	1.35224e-12	3.49035e-11	EVM%20prediction%20Contig19.241	Contig19	795504	796598	+	1095	protein_coding	- && - && -	-
616	evm.TU.Contig3.236	201	177	156	431	384	368	307	398	294	10.3951	8.49376	7.73329	41.2325	37.4354	35.7971	21.5329	31.0588	21.0198		545.946	126.584	2.10965	5.54138e-32	5.78236e-31	402.378	145.617	1.46594	3.36023e-09	2.18179e-08	294.649	441.603	-0.585209	0.00540701	0.0215586	EVM%20prediction%20Contig3.236	Contig3	709703	710575	+	873	protein_coding	- && - && PF03407:Nucleotide-diphospho-sugar transferase	-
617	evm.TU.Contig21.237	40	32	30	80	61	85	67	72	144	1.87534	1.39208	1.34818	6.9381	5.391	7.49561	4.26018	5.09356	9.33321		104.34	24.2087	2.10955	5.51857e-10	1.91677e-09	112.749	27.8473	2.01878	9.5234e-06	3.80387e-05	82.3717	84.421	-0.03497	0.931922	0.963244	EVM%20prediction%20Contig21.237	Contig21	707980	709234	-	963	protein_coding	- && - && PF00447:HSF-type DNA-binding	HSF_DNA-bind
618	evm.TU.Contig24.132	667	809	591	1397	1688	1472	1152	1157	1075	25.2848	28.4563	21.4748	97.9629	120.622	104.957	59.227	66.1816	56.3367		2105.65	487.926	2.10928	1.21477e-49	2.06595e-48	1355.28	561.391	1.27112	2.38701e-16	2.81162e-15	991.57	1702.31	-0.78009	9.48004e-10	1.5718e-08	EVM%20prediction%20Contig24.132	Contig24	379970	381160	+	1191	protein_coding	- && sp|Q8WMS0|S35A2_CANLF UDP-galactose translocator OS=Canis lupus familiaris OX=9615 GN=SLC35A2 PE=2 SV=2 && PF04142:Nucleotide-sugar transporter	-
619	evm.TU.Contig4.806	46592	41882	31522	89127	89243	87172	67577	65976	61589	4029.83	3361.23	2613.35	14259.9	14550.2	14181.5	7926.98	8610.55	7364.23		122626	28440.2	2.10827	2.49924e-52	4.57125e-51	78117.2	32715.4	1.25567	4.90656e-20	6.96402e-19	57149.8	99169.4	-0.795161	1.14335e-22	1.07613e-20	EVM%20prediction%20Contig4.806	Contig4	2463328	2463849	-	522	protein_coding	- && - && -	-
620	evm.TU.Contig6.237	86	74	65	136	194	167	136	162	63	11.9839	9.56815	8.68205	35.0567	50.9592	43.7709	25.7024	34.0632	12.1364		229.817	53.3526	2.10773	7.79107e-17	4.31828e-16	145.806	61.3736	1.24761	0.00234041	0.00575837	106.857	185.744	-0.799371	0.026742	0.0796362	EVM%20prediction%20Contig6.237	Contig6	704527	704850	-	324	protein_coding	- && - && -	-
621	evm.TU.Contig23.31	6377	5783	4255	12169	11996	12087	9339	8957	8717	468.152	393.93	299.418	1652.56	1660.07	1669.01	929.832	992.208	884.681		16741.2	3890.09	2.10557	8.78103e-50	1.50129e-48	10807.6	4474.86	1.27215	2.53696e-19	3.50332e-18	7905.89	13539.3	-0.776237	8.36272e-22	7.56542e-20	EVM%20prediction%20Contig23.31	Contig23	98733	99511	+	615	protein_coding	- && sp|Q9UTC5|YIDE_SCHPO Putative uridine kinase C227.14 OS=Schizosaccharomyces pombe (strain 972 / ATCC 24843) OX=284812 GN=SPAC227.14 PE=3 SV=1 && PF00485:Phosphoribulokinase / Uridine kinase family	-
622	novel.284	15	15	14	31	51	15	30	23	42	1.70159	1.57888	1.5223	6.50513	10.9057	3.20054	4.61549	3.93695	6.5866		44.7866	10.4124	2.1052	0.000114176	0.00023238	37.7377	11.9793	1.65661	0.0117096	0.0241261	27.5659	36.1767	-0.391351	0.534738	0.689073	-	Contig28	369885	370440	+	398	-	- && - && -	-
623	evm.TU.Contig4.95	1578	1503	1520	3174	3580	3386	2496	2806	2409	49.0666	43.3644	45.3034	182.565	209.837	198.032	105.259	131.655	103.554		4684.9	1089.44	2.10456	7.81765e-76	2.5431e-74	3095.37	1253.37	1.30416	5.02774e-23	8.27486e-22	2265.44	3787.98	-0.741998	1.92637e-10	3.6044e-09	EVM%20prediction%20Contig4.95	Contig4	249740	251294	-	1452	protein_coding	- && sp|Q8DK30|DXR_THEEB 1-deoxy-D-xylulose 5-phosphate reductoisomerase OS=Thermosynechococcus elongatus (strain BP-1) OX=197221 GN=dxr PE=3 SV=1 && PF13288:DXP reductoisomerase C-terminal domain|PF02670:1-deoxy-D-xylulose 5-phosphate reductoisomerase|PF	-
624	evm.TU.Contig6.82	313	330	285	693	749	602	651	778	765	16.5281	16.1692	14.4256	67.6931	74.5558	59.7922	46.6223	61.991	55.8457		943.748	219.461	2.10453	9.55151e-44	1.41579e-42	880.56	252.491	1.80179	7.27574e-24	1.25948e-22	644.36	763.1	-0.244673	0.130875	0.263628	EVM%20prediction%20Contig6.82	Contig6	263370	264224	-	855	protein_coding	- && - && -	-
625	evm.TU.Contig9.345	2228	1966	1617	4485	4138	4195	4055	3970	4239	88.9402	72.8219	61.873	331.19	311.382	314.981	219.537	239.135	233.935		5917.49	1377.52	2.10307	2.12842e-55	4.15149e-54	4905.02	1584.62	1.63023	2.44669e-33	6.2913e-32	3587.62	4786.25	-0.416003	2.69018e-06	2.58691e-05	EVM%20prediction%20Contig9.345	Contig9	1085863	1086993	+	1131	protein_coding	- && - && PF13639:Ring finger domain	-
626	evm.TU.Contig7.424	1064	1147	783	2237	2157	2190	1726	1979	1928	25.2966	25.3034	17.8439	98.3826	96.6699	97.934	55.6538	70.9964	63.369		3040.23	707.851	2.10267	1.6577e-49	2.81431e-48	2259.64	814.346	1.47219	5.18112e-20	7.34294e-19	1653.45	2458.85	-0.572944	7.41849e-07	7.89104e-06	EVM%20prediction%20Contig7.424	Contig7	1394673	1396571	-	1899	protein_coding	- && - && -	-
627	evm.TU.Contig4.809	269	234	219	546	557	488	443	277	396	6.95591	5.61452	5.42818	26.1171	27.1504	23.735	15.536	10.8081	14.1562		734.553	171.168	2.1023	6.4875e-38	8.13582e-37	442.713	196.907	1.17002	2.22515e-07	1.14859e-06	323.428	594.016	-0.875888	1.92066e-06	1.88386e-05	EVM%20prediction%20Contig4.809	Contig4	2468945	2470690	+	1746	protein_coding	- && sp|Q10944|PHO5_CAEEL Putative acid phosphatase 5 OS=Caenorhabditis elegans OX=6239 GN=pho-5 PE=1 SV=3 && PF00328:Histidine phosphatase superfamily (branch 2)	Acid_phosphat_A
628	evm.TU.Contig10.79	371	248	244	618	664	625	442	282	463	24.2756	15.0572	15.3036	74.8026	81.9002	76.9211	39.224	27.843	41.8819		880.855	205.313	2.10227	9.77138e-30	9.48185e-29	470.709	236.143	0.996432	6.6467e-05	0.000228892	343.818	712.273	-1.04952	6.785e-09	9.84777e-08	EVM%20prediction%20Contig10.79	Contig10	246917	247606	+	690	protein_coding	- && sp|B0BLT4|GLTP_XENTR Glycolipid transfer protein OS=Xenopus tropicalis OX=8364 GN=gltp PE=2 SV=1 && PF08718:Glycolipid transfer protein (GLTP)	-
629	evm.TU.Contig14.124	794	706	599	1540	1542	1520	1052	1002	1272	27.2195	22.4574	19.6832	97.659	99.6471	98.0104	48.9113	51.8319	60.2832		2125.24	497.513	2.09519	4.54737e-52	8.23967e-51	1328.08	572.317	1.21472	1.19816e-13	1.17323e-12	971.027	1718.71	-0.823731	1.04724e-11	2.35138e-10	EVM%20prediction%20Contig14.124	Contig14	642806	644229	+	1317	protein_coding	- && - && -	-
630	evm.TU.Contig25.123	1043	1093	873	2296	2028	2250	2438	2512	2161	41.5257	40.3783	33.3162	169.097	152.202	168.494	131.644	150.911	118.942		3035.09	711.657	2.09255	1.22058e-61	2.77103e-60	2850.6	818.743	1.79964	6.07606e-38	1.94394e-36	2085.97	2455.08	-0.235358	0.0440644	0.117312	EVM%20prediction%20Contig25.123	Contig25	404649	405782	+	1134	protein_coding	- && sp|O34812|YFMJ_BACSU Putative NADP-dependent oxidoreductase YfmJ OS=Bacillus subtilis (strain 168) OX=224308 GN=yfmJ PE=2 SV=1 && PF00107:Zinc-binding dehydrogenase	ADH_zinc_N
631	evm.TU.Contig4.800	426	355	335	862	895	685	622	828	613	14.0595	10.8713	10.5977	52.6258	55.6805	42.5225	27.8409	41.2344	27.9685		1127.13	264.725	2.09079	1.13861e-37	1.41147e-36	831.262	304.523	1.44851	2.57779e-12	2.25942e-11	608.734	911.441	-0.583327	0.00139	0.00692992	EVM%20prediction%20Contig4.800	Contig4	2446737	2448347	+	1368	protein_coding	- && - && PF03457:Helicase associated domain	-
632	evm.TU.Contig9.58	310	276	219	578	541	638	582	508	599	22.0065	18.18	14.9019	75.9011	72.3946	85.1879	56.0332	54.4154	58.7847		811.569	190.811	2.08917	5.24956e-34	5.86958e-33	673.947	219.496	1.61898	1.77511e-16	2.10623e-15	492.761	656.417	-0.413557	0.00719563	0.027479	EVM%20prediction%20Contig9.58	Contig9	206755	207390	+	636	protein_coding	- && - && -	-
633	evm.TU.Contig10.297	1835	1861	1262	3308	3491	3995	2058	2287	1789	141.62	133.27	93.3593	472.266	507.879	579.93	215.411	266.333	190.875		4988.28	1173.18	2.08815	9.15513e-43	1.31872e-41	2463.57	1349.61	0.868036	3.26113e-07	1.64226e-06	1803.3	4033.86	-1.16191	5.70914e-19	3.77289e-17	EVM%20prediction%20Contig10.297	Contig10	860175	860759	-	585	protein_coding	- && - && -	-
634	evm.TU.Contig6.56	1288	1314	1168	2659	2928	2604	1610	1139	1571	55.7008	52.7274	48.4168	212.713	238.691	211.814	94.4288	74.3256	93.9227		3783.32	891.934	2.08472	1.15467e-71	3.38169e-70	1717.04	1026.16	0.743064	1.54113e-07	8.16824e-07	1254.7	3059.09	-1.28522	5.24059e-28	9.57487e-26	EVM%20prediction%20Contig6.56	Contig6	206733	207776	+	1044	protein_coding	- && - && -	-
635	evm.TU.Contig8.435	2179	1790	1304	3586	4204	3687	3036	2722	3047	112.305	85.6032	64.421	341.888	408.436	357.424	212.215	211.69	217.102		5302.5	1251.37	2.08331	2.20453e-36	2.65475e-35	3515.94	1439.37	1.28862	5.94333e-15	6.3733e-14	2571.05	4287	-0.737612	2.89599e-14	9.46836e-13	EVM%20prediction%20Contig8.435	Contig8	1325064	1325939	+	876	protein_coding	- && - && PF06912:Protein of unknown function (DUF1275)	-
636	evm.TU.Contig5.427	547	560	544	1152	1329	1101	813	1036	816	15.0221	14.2701	14.3203	58.5232	68.8001	56.8722	30.2808	42.9312	30.9801		1654.54	390.579	2.08284	5.84824e-56	1.16412e-54	1072.57	449.37	1.25457	6.02545e-13	5.62724e-12	785.289	1337.69	-0.769293	1.21181e-06	1.24084e-05	EVM%20prediction%20Contig5.427	Contig5	1343262	1345656	-	1644	protein_coding	- && sp|Q5RKJ2|CYBR1_RAT Plasma membrane ascorbate-dependent reductase CYBRD1 OS=Rattus norvegicus OX=10116 GN=Cybrd1 PE=1 SV=1 && PF03188:Eukaryotic cytochrome b561	Cytochrom_B561
637	evm.TU.Contig6.663	63	48	57	106	147	112	206	84	160	3.88575	2.74708	3.36991	12.0941	17.0912	12.9934	17.232	7.81778	13.6428		168.705	39.8863	2.08207	1.47577e-13	6.73544e-13	177.29	45.8833	1.9524	2.64257e-07	1.34544e-06	129.396	136.353	-0.0736731	0.82931	0.90243	EVM%20prediction%20Contig6.663	Contig6	2068089	2068820	-	732	protein_coding	- && - && -	-
638	evm.TU.Contig3.238	2956	2675	2278	5721	5818	5632	4797	5669	4659	152.875	128.366	112.926	547.312	567.186	547.852	336.461	442.392	333.099		7929.88	1874.17	2.08116	7.69526e-63	1.80188e-61	6078.2	2155.99	1.49525	3.82932e-25	6.95157e-24	4449.26	6412.84	-0.527633	3.74339e-06	3.4846e-05	EVM%20prediction%20Contig3.238	Contig3	712661	713533	-	873	protein_coding	- && - && -	-
639	evm.TU.Contig18.18	24	23	21	33	61	53	82	35	43	1.24548	1.10752	1.04461	3.1679	5.96728	5.17334	5.7713	2.74072	3.08492		68.049	16.1008	2.07951	7.40924e-07	1.90872e-06	63.1342	18.5231	1.77111	0.00128545	0.00337975	46.104	54.9789	-0.251753	0.618067	0.753716	EVM%20prediction%20Contig18.18	Contig18	69134	70003	+	870	protein_coding	- && - && -	-
640	evm.TU.Contig9.268	1482	1673	1731	3500	3684	3367	2820	2543	3292	22.0608	23.1081	24.699	96.3769	103.374	94.2725	56.9319	57.1202	67.7458		4872.67	1154.5	2.07737	1.10228e-79	3.98711e-78	3452.94	1328.4	1.37815	2.88342e-29	6.29547e-28	2524.34	3940.23	-0.642304	3.00516e-10	5.46916e-09	EVM%20prediction%20Contig9.268	Contig9	868200	871387	-	3033	protein_coding	- && sp|Q9LCC2|PHYA_NOSS1 Cyanobacterial phytochrome A OS=Nostoc sp. (strain PCC 7120 / SAG 25.82 / UTEX 2576) OX=103690 GN=aphA PE=3 SV=1 && PF00072:Response regulator receiver domain|PF00360:Phytochrome region|PF02518:Histidine kinase-, DNA gyrase B-, a	HATPase_c
641	evm.TU.Contig9.293	4316	4048	3458	7906	8816	8833	6320	7437	6808	242.366	210.924	186.133	821.255	933.214	932.968	481.327	630.169	528.516		11808.3	2800.07	2.07632	4.29056e-64	1.05032e-62	8256.76	3221.21	1.35793	9.20056e-25	1.64558e-23	6042.69	9547.89	-0.660144	1.28945e-09	2.10421e-08	EVM%20prediction%20Contig9.293	Contig9	934401	935204	+	804	protein_coding	- && sp|P40009|YND1_YEAST Golgi apyrase OS=Saccharomyces cerevisiae (strain ATCC 204508 / S288c) OX=559292 GN=YND1 PE=1 SV=1 && PF01150:GDA1/CD39 (nucleoside phosphatase) family	-
642	evm.TU.Contig22.204	332	314	281	707	600	697	557	611	452	17.9085	15.7161	14.529	70.5458	61.0087	70.7167	40.7483	49.7315	33.706		925.155	219.532	2.07575	3.09294e-42	4.35167e-41	650.751	252.556	1.36519	1.80946e-11	1.4903e-10	476.376	748.407	-0.652598	0.000223858	0.0013934	EVM%20prediction%20Contig22.204	Contig22	696704	697704	-	837	protein_coding	- && sp|Q9JLJ4|ELOV2_MOUSE Elongation of very long chain fatty acids protein 2 OS=Mus musculus OX=10090 GN=Elovl2 PE=1 SV=1 && PF01151:GNS1/SUR4 family	ELO
643	evm.TU.Contig3.127	2854	2853	2763	5982	6234	6073	4354	4414	4798	99.6555	92.4367	92.4776	386.389	410.331	398.859	206.191	232.568	231.61		8447.38	2004.36	2.07542	6.06482e-92	2.91051e-90	5427.78	2306.02	1.23494	5.99052e-31	1.38597e-29	3970.06	6831.06	-0.783079	1.5134e-18	9.33899e-17	EVM%20prediction%20Contig3.127	Contig3	393330	394622	-	1293	protein_coding	- && - && PF13499:EF-hand domain pair|PF05542:Protein of unknown function (DUF760)	-
644	evm.TU.Contig18.85	2480	2826	2601	5006	6219	5793	4509	3182	4773	66.5293	70.3444	66.8821	248.418	314.487	292.303	164.05	128.805	177.012		7865.96	1868.09	2.074	6.00066e-69	1.634e-67	4951.59	2149.4	1.20409	2.28329e-20	3.28402e-19	3617.79	6359.02	-0.813482	1.80743e-11	3.85393e-10	EVM%20prediction%20Contig18.85	Contig18	316004	317686	+	1683	protein_coding	- && - && -	-
645	novel.610	22	50	54	89	98	83	90	115	112	0.104975	0.221375	0.246982	0.785569	0.881473	0.74492	0.582423	0.828	0.738805		124.693	29.5667	2.07339	1.22025e-09	4.12309e-09	127.356	34.0341	1.90136	8.25088e-06	3.32436e-05	93.2057	100.822	-0.114549	0.734632	0.839915	-	Contig7	1281431	1300191	-	9462	-	- && P47024.3 RecName: Full=Transposon Ty4-J Gag-Pol polyprotein; AltName: Full=TY4A-TY4B; AltName: Full=Transposon Ty4 TYA-TYB polyprotein; Includes: RecName: Full=Capsid protein; Short=CA; Includes: RecName: Full=Ty4 protease; Short=PR; Includes: RecNam	-
646	evm.TU.Contig8.420	1182	1082	994	2235	2455	2338	2637	2534	2490	48.8698	41.5093	39.3929	170.935	191.335	181.818	147.865	158.088	142.322		3246.74	771.879	2.07277	1.99365e-62	4.63463e-61	3064.96	887.977	1.7874	2.89251e-45	1.24071e-43	2242.03	2625.27	-0.227833	0.0237573	0.0724616	EVM%20prediction%20Contig8.420	Contig8	1272655	1273746	-	1092	protein_coding	- && sp|P58339|Y1029_RHIME Putative dehydrogenase RA1029 OS=Rhizobium meliloti (strain 1021) OX=266834 GN=RA1029 PE=3 SV=2 && PF02423:Ornithine cyclodeaminase/mu-crystallin family	OCD_Mu_crystall
647	evm.TU.Contig18.29	219	269	251	500	596	489	501	314	527	4.86833	5.5486	5.34832	20.5607	24.9748	20.4462	15.1045	10.5326	16.1955		732.213	174.436	2.06903	1.98191e-37	2.43815e-36	531.994	200.715	1.40674	1.68229e-10	1.27607e-09	388.56	591.959	-0.606318	0.0017323	0.00835228	EVM%20prediction%20Contig18.29	Contig18	104215	106457	+	2031	protein_coding	- && sp|F4K410|SVR3_ARATH Putative elongation factor TypA-like SVR3, chloroplastic OS=Arabidopsis thaliana OX=3702 GN=SVR3 PE=1 SV=1 && PF00009:Elongation factor Tu GTP binding domain|PF03144:Elongation factor Tu domain 2|PF00679:Elongation factor G C-ter	GTP_EFTU
648	evm.TU.Contig3.318	372	501	354	790	853	981	857	656	759	13.0196	16.2701	11.8759	51.1463	56.2763	64.5794	40.679	34.6441	36.7237		1212.79	289.247	2.06734	2.06911e-38	2.63228e-37	904.929	332.819	1.44287	3.69917e-16	4.30489e-15	661.529	980.711	-0.567596	9.51862e-05	0.000649777	EVM%20prediction%20Contig3.318	Contig3	988108	989503	-	1290	protein_coding	- && sp|A2Y953|ANM10_ORYSI Protein arginine N-methyltransferase PRMT10 OS=Oryza sativa subsp. indica OX=39946 GN=PRMT10 PE=3 SV=1 && PF06325:Ribosomal protein L11 methyltransferase (PrmA)	-
649	evm.TU.Contig7.228	25830	22455	20494	48754	50128	49072	36328	35457	37697	869.644	701.496	661.381	3036.4	3181.39	3107.56	1658.79	1801.31	1754.58		68333.8	16306.2	2.06719	1.95816e-67	5.15827e-66	43787	18758.1	1.223	1.08288e-26	2.10792e-25	32026.7	55260.2	-0.786984	2.46387e-26	3.64417e-24	EVM%20prediction%20Contig7.228	Contig7	797126	798466	+	1341	protein_coding	- && - && PF12796:Ankyrin repeats (3 copies)	-
650	evm.TU.Contig6.509	23	25	10	36	18	70	43	0	26	0.818299	0.825315	0.34103	2.36929	1.20719	4.68437	2.07485	0	1.27881		57.3564	13.7111	2.06433	0.000132375	0.000267343	26.6279	15.7721	0.758677	0.454749	0.545518	19.3755	46.4271	-1.25597	0.156589	0.301342	EVM%20prediction%20Contig6.509	Contig6	1617829	1619097	-	1269	protein_coding	- && - && -	-
651	evm.TU.Contig6.676	277	267	180	522	588	442	560	327	566	8.28774	7.41247	5.16223	28.8907	33.163	24.8741	22.7236	14.763	23.4111		716.604	171.437	2.06386	6.30097e-27	5.50285e-26	575.38	197.213	1.54559	2.69022e-10	1.99533e-09	420.19	579.386	-0.462506	0.0219021	0.0679827	EVM%20prediction%20Contig6.676	Contig6	2114726	2116234	+	1509	protein_coding	- && sp|Q9M2D2|YU88_ARATH UPF0187 protein At3g61320, chloroplastic OS=Arabidopsis thaliana OX=3702 GN=At3g61320 PE=2 SV=2 && PF01062:Bestrophin, RFP-TM, chloride channel	-
652	evm.TU.Contig5.248	199	170	143	362	354	382	376	271	314	13.613	10.7906	9.37662	45.808	45.6484	49.1512	34.8837	27.9731	29.6948		507.143	121.423	2.0633	2.0427e-28	1.87519e-27	382.411	139.676	1.45404	1.14864e-09	7.9083e-09	279.525	410.156	-0.552505	0.00361383	0.0154608	EVM%20prediction%20Contig5.248	Contig5	840818	841554	+	660	protein_coding	- && - && -	-
653	evm.TU.Contig5.300	4021	3676	3523	7598	8886	7539	6969	6724	7312	189.7	160.918	159.314	663.078	790.242	668.985	445.9	478.665	476.891		11097.7	2658.19	2.06182	4.07716e-66	1.04011e-64	8398.15	3058.04	1.45752	2.92295e-41	1.06925e-39	6142.21	8972.35	-0.546778	3.84716e-09	5.81945e-08	EVM%20prediction%20Contig5.300	Contig5	1025828	1026784	+	957	protein_coding	- && - && -	-
654	evm.TU.Contig4.763	1193	1427	1188	2657	2654	2810	2200	2050	2280	28.1855	31.2827	26.9036	116.12	118.197	124.871	70.4922	73.0817	74.4679		3751.1	899.102	2.06059	2.28552e-72	6.81719e-71	2609.08	1034.5	1.33444	6.88479e-29	1.47985e-27	1908.04	3033.62	-0.669011	2.54147e-12	6.23196e-11	EVM%20prediction%20Contig4.763	Contig4	2335480	2337390	-	1911	protein_coding	- && - && PF00856:SET domain	SET
655	evm.TU.Contig7.60	1953	1883	1682	4161	3839	3803	4004	3691	3903	32.7303	29.2815	27.0198	128.996	121.279	119.879	91.0072	93.3387	90.4265		5448.53	1306.44	2.06035	5.54502e-73	1.70106e-71	4634.86	1502.99	1.62478	3.34954e-47	1.57623e-45	3389.75	4406.93	-0.378687	1.31817e-05	0.00010957	EVM%20prediction%20Contig7.60	Contig7	264445	267138	+	2694	protein_coding	- && sp|Q8R9D0|MUTS2_CALS4 Endonuclease MutS2 OS=Caldanaerobacter subterraneus subsp. tengcongensis (strain DSM 15242 / JCM 11007 / NBRC 100824 / MB4) OX=273068 GN=mutS2 PE=3 SV=1 && PF00488:MutS domain V	-
656	evm.TU.Contig12.368	2923	3139	2762	6257	6580	5993	5633	6304	6815	88.5109	88.1972	80.1678	350.482	375.59	341.335	231.335	288.041	285.288		8695.95	2086.28	2.05942	2.63988e-85	1.10784e-83	7513.38	2400.32	1.64616	4.09095e-44	1.67332e-42	5496.42	7031.89	-0.355545	0.000527372	0.00299152	EVM%20prediction%20Contig12.368	Contig12	1011586	1013221	-	1491	protein_coding	- && sp|O04921|HEMH2_ARATH Ferrochelatase-2, chloroplastic OS=Arabidopsis thaliana OX=3702 GN=FC2 PE=1 SV=1 && PF00762:Ferrochelatase	-
657	novel.329	24	30	13	67	23	53	42	26	18	4.47756	5.19334	2.32478	23.1226	8.08869	18.5984	10.6271	7.31937	4.6425		65.86	15.8058	2.05872	1.84893e-05	4.10243e-05	34.2052	18.1839	0.911757	0.177508	0.252682	25.0118	53.3494	-1.09227	0.0649926	0.157668	-	Contig3	1657804	1658045	+	242	-	- && - && -	-
658	evm.TU.Contig8.244	1972	1753	1553	3716	3771	3780	3597	4443	3927	119.668	98.7075	90.3343	417.138	431.37	431.453	296.038	406.835	329.445		5203.79	1250.98	2.05669	4.17738e-61	9.28796e-60	4809.48	1439.09	1.7407	8.30473e-33	2.09651e-31	3520.33	4208.3	-0.257805	0.0282925	0.0833216	EVM%20prediction%20Contig8.244	Contig8	788307	789050	-	744	protein_coding	- && - && PF03203:MerC mercury resistance protein	-
659	evm.TU.Contig5.641	8585	9378	10190	19040	21173	19642	19779	18500	22438	116.924	118.514	133.028	479.69	543.582	503.172	365.342	380.193	422.47		27650.9	6654.84	2.05484	1.17399e-81	4.41111e-80	24246.4	7657.14	1.66289	3.02855e-57	2.0388e-55	17728.8	22357.6	-0.334668	9.80076e-05	0.000665623	EVM%20prediction%20Contig5.641	Contig5	1957737	1961323	-	3315	protein_coding	- && sp|Q9LJL3|PREP1_ARATH Presequence protease 1, chloroplastic/mitochondrial OS=Arabidopsis thaliana OX=3702 GN=PREP1 PE=1 SV=2 && PF00675:Insulinase (Peptidase family M16)|PF08367:Peptidase M16C associated|PF05193:Peptidase M16 inactive domain	-
660	evm.TU.Contig9.27	2845	2979	2220	5560	5790	5736	5981	6417	6266	173.344	168.42	129.655	626.663	665.007	657.363	494.237	589.969	527.797		7892.09	1902.52	2.05251	2.24936e-59	4.86725e-58	7479.61	2188.76	1.7728	4.01309e-42	1.54992e-40	5472.43	6382.05	-0.221991	0.0183829	0.0591683	EVM%20prediction%20Contig9.27	Contig9	87090	87946	-	741	protein_coding	- && - && -	-
661	evm.TU.Contig16.105	200	134	190	324	311	480	374	360	298	6.80977	4.23353	6.20103	20.407	19.961	30.7406	17.2706	18.4959	14.0271		515.542	124.571	2.05017	8.47371e-20	5.60328e-19	413.352	143.297	1.52901	7.4789e-10	5.28429e-09	302.459	416.98	-0.46356	0.0389548	0.107042	EVM%20prediction%20Contig16.105	Contig16	331240	332718	+	1326	protein_coding	- && sp|Q9SBN4|PGKH_VOLCA Phosphoglycerate kinase, chloroplastic OS=Volvox carteri OX=3067 GN=PGK PE=2 SV=1 && PF00162:Phosphoglycerate kinase	-
662	evm.TU.Contig5.201	923	1011	989	2033	2127	2035	1299	966	1521	13.8908	14.1179	14.2669	56.597	60.3409	57.6047	26.5135	21.9367	31.6448		2861.27	690.919	2.05002	4.43887e-76	1.45866e-74	1504.71	794.956	0.920857	3.31732e-09	2.15681e-08	1099.37	2313.78	-1.07304	3.94214e-16	1.61819e-14	EVM%20prediction%20Contig5.201	Contig5	700819	704142	+	3000	protein_coding	- && sp|Q54I89|RENT1_DICDI Regulator of nonsense transcripts 1 OS=Dictyostelium discoideum OX=44689 GN=upf1 PE=3 SV=1 && PF13087:AAA domain|PF13086:AAA domain	-
663	evm.TU.Contig9.292	3118	3141	1827	5176	6218	5751	3731	3603	4050	340.033	317.84	190.982	1044.17	1278.25	1179.66	551.829	592.897	610.59		7923.26	1913.59	2.04983	1.38161e-32	1.46856e-31	4550.5	2201.28	1.04769	1.0018e-09	6.96561e-09	3327.93	6405.67	-0.944778	1.03496e-21	9.11299e-20	EVM%20prediction%20Contig9.292	Contig9	933158	933670	+	414	protein_coding	- && - && -	-
664	evm.TU.Contig18.22	229	209	190	441	498	394	386	499	464	12.1779	10.3129	9.68501	43.3818	49.9215	39.4097	27.8393	40.0413	34.1118		615.576	148.792	2.04928	6.28494e-32	6.52315e-31	542.274	171.17	1.66334	2.16832e-14	2.22903e-13	396.909	497.706	-0.327449	0.0906651	0.201264	EVM%20prediction%20Contig18.22	Contig18	77688	78536	-	849	protein_coding	- && - && -	-
665	evm.TU.Contig8.408	939	1062	926	1930	2119	2142	2032	2026	2334	20.304	21.3076	19.1926	77.1976	86.3707	87.1171	59.5899	66.1035	69.7694		2860.56	691.583	2.04819	2.13823e-67	5.61734e-66	2555.75	795.711	1.68328	3.28593e-41	1.19751e-39	1869.11	2313.04	-0.307528	0.00500658	0.0202521	EVM%20prediction%20Contig8.408	Contig8	1245118	1247296	-	2088	protein_coding	- && sp|Q3M8N9|MIAB_TRIV2 tRNA-2-methylthio-N(6)-dimethylallyladenosine synthase OS=Trichormus variabilis (strain ATCC 29413 / PCC 7937) OX=240292 GN=miaB PE=3 SV=1 && PF01938:TRAM domain|PF00919:Uncharacterized protein family UPF0004|PF04055:Radical SAM	Radical_SAM
666	evm.TU.Contig3.766	571	620	627	1143	1372	1331	2241	2285	2082	17.6092	17.7416	18.5345	65.2052	79.7589	77.2061	93.7303	106.331	88.7635		1777.59	429.772	2.04817	2.22556e-54	4.21379e-53	2647.47	494.488	2.42039	1.58743e-78	2.26302e-76	1937.09	1437.14	0.430495	0.000513276	0.00291984	EVM%20prediction%20Contig3.766	Contig3	2384962	2386425	+	1464	protein_coding	- && sp|Q96RS0|TGS1_HUMAN Trimethylguanosine synthase OS=Homo sapiens OX=9606 GN=TGS1 PE=1 SV=3 && PF09445:RNA cap guanine-N2 methyltransferase	-
667	evm.TU.Contig3.730	201	156	183	427	345	374	236	245	232	4.04407	2.91235	3.52925	15.8921	13.0847	14.1535	6.43974	7.43804	6.45297		528.802	128.178	2.04592	1.80375e-28	1.6574e-27	285.66	147.451	0.954282	0.000112765	0.000370431	209.003	427.811	-1.03435	2.34074e-07	2.66313e-06	EVM%20prediction%20Contig3.730	Contig3	2288858	2291101	+	2244	protein_coding	- && - && -	-
668	evm.TU.Contig29.73	6632	6770	6819	12766	16674	13257	12261	13520	14316	482.168	456.708	475.207	1716.88	2285.15	1812.88	1208.96	1483.2	1438.88		19731.4	4783.83	2.04426	1.29995e-61	2.93747e-60	16065.1	5503.95	1.54536	8.27881e-47	3.83994e-45	11752.7	15949.4	-0.440556	0.000103063	0.000696403	EVM%20prediction%20Contig29.73	Contig29	236238	236957	-	621	protein_coding	- && - && -	-
669	novel.264	3489	3371	2577	7396	5990	6579	5183	4810	4759	90.9492	81.5365	64.3903	356.637	294.337	322.572	183.237	189.196	171.499		9213.01	2234.41	2.04384	9.89673e-51	1.73175e-49	5898.47	2570.44	1.19834	5.90991e-20	8.3636e-19	4314.45	7453.47	-0.788824	4.98095e-16	2.01793e-14	-	Contig25	226306	228172	-	1732	-	- && - && PF06705:SF-assemblin/beta giardin	-
670	evm.TU.Contig8.464	205	277	253	502	537	508	416	356	309	3.73959	4.68863	4.42384	16.9397	18.4657	17.4302	10.2919	9.79919	7.79252		714.564	173.296	2.04294	1.86466e-37	2.30268e-36	432.015	199.414	1.11477	3.0831e-07	1.55827e-06	316.021	577.812	-0.870819	1.06084e-06	1.09346e-05	EVM%20prediction%20Contig8.464	Contig8	1418376	1420850	-	2475	protein_coding	- && - && -	-
671	evm.TU.Contig22.58	2697	2578	2233	4439	5848	5542	4363	4375	4950	94.6124	83.9162	75.0869	288.061	386.718	365.681	207.58	231.587	240.061		7318.7	1777.83	2.04152	1.96153e-50	3.40771e-49	5474.12	2045.26	1.42038	5.58847e-32	1.3484e-30	4003.59	5916.1	-0.563392	8.73701e-07	9.14524e-06	EVM%20prediction%20Contig22.58	Contig22	177268	178664	-	1287	protein_coding	- && sp|F4JZG9|TERC_ARATH Thylakoid membrane protein TERC, chloroplastic OS=Arabidopsis thaliana OX=3702 GN=TERC PE=1 SV=1 && PF03741:Integral membrane protein TerC family	-
672	evm.TU.Contig22.200	7006	7044	5259	12274	14650	13661	11279	10471	11443	328.465	306.432	236.337	1064.48	1294.72	1204.68	717.172	740.76	741.666		18755.5	4569.37	2.03726	1.07317e-51	1.93011e-50	13263.2	5256.68	1.33522	2.78116e-27	5.51341e-26	9699.74	15163.3	-0.644583	3.00075e-13	8.55075e-12	EVM%20prediction%20Contig22.200	Contig22	690806	691768	+	963	protein_coding	- && - && -	-
673	evm.TU.Contig4.251	6759	5729	4311	11500	12130	11769	8742	8644	9418	406.88	320.006	248.754	1280.6	1376.47	1332.58	713.722	785.179	783.776		16351	3984.8	2.03685	2.12102e-42	3.00602e-41	10720.3	4583.61	1.22583	1.19757e-16	1.43502e-15	7840.86	13222.1	-0.753931	3.1616e-20	2.35678e-18	EVM%20prediction%20Contig4.251	Contig4	672480	673363	+	750	protein_coding	- && sp|Q02953|HSF_SCHPO Heat shock factor protein OS=Schizosaccharomyces pombe (strain 972 / ATCC 24843) OX=284812 GN=hsf1 PE=1 SV=2 && PF00447:HSF-type DNA-binding	HSF_DNA-bind
674	evm.TU.Contig12.67	163	190	139	347	370	315	330	250	321	4.04799	4.37825	3.30883	15.9409	17.321	14.714	11.1147	9.36832	11.0206		476.534	116.199	2.03565	3.79182e-28	3.44821e-27	358.602	133.691	1.4237	1.32666e-09	9.06956e-09	262.1	385.331	-0.555357	0.00428292	0.01788	EVM%20prediction%20Contig12.67	Contig12	198289	200106	+	1818	protein_coding	- && - && -	-
675	evm.TU.Contig23.159	28	19	28	53	67	38	43	62	70	1.04046	0.655116	0.997323	3.64315	4.69315	2.65596	2.16706	3.47641	3.59597		72.9453	17.8256	2.03521	6.66769e-07	1.73149e-06	70.3173	20.5057	1.77845	0.000557566	0.00159441	51.454	58.9615	-0.197764	0.669631	0.79193	EVM%20prediction%20Contig23.159	Contig23	515619	516833	+	1215	protein_coding	- && - && PF00226:DnaJ domain	DnaJ
676	evm.TU.Contig19.181	703	736	709	1528	1421	1557	1728	1427	1753	23.5632	22.8903	22.7789	94.7399	89.7826	98.1602	78.5517	72.1725	81.2286		2080.8	508.014	2.03426	1.6823e-66	4.34886e-65	1956.33	584.488	1.74312	1.01895e-42	4.03171e-41	1430.16	1683.01	-0.234643	0.0327899	0.0932651	EVM%20prediction%20Contig19.181	Contig19	638676	640222	+	1347	protein_coding	- && sp|B7JVE4|PGK_RIPO1 Phosphoglycerate kinase OS=Rippkaea orientalis (strain PCC 8801) OX=41431 GN=pgk PE=3 SV=1 && PF00162:Phosphoglycerate kinase	-
677	evm.TU.Contig5.628	1148	1087	1118	2112	2495	2426	1637	1729	1538	107.31	94.2809	100.173	365.194	439.632	426.538	207.53	243.873	198.749		3250.37	793.983	2.03356	5.88415e-61	1.30231e-59	1966.17	913.461	1.10585	2.11441e-16	2.50148e-15	1438.75	2627.91	-0.869487	7.86702e-13	2.13096e-11	EVM%20prediction%20Contig5.628	Contig5	1917370	1917852	+	483	protein_coding	- && sp|Q9FVX1|GRXC3_ARATH Glutaredoxin-C3 OS=Arabidopsis thaliana OX=3702 GN=GRXC3 PE=2 SV=1 && PF00462:Glutaredoxin	-
678	evm.TU.Contig17.175	1098	1136	1010	2128	2468	2199	2082	2116	2335	137.704	132.196	121.415	493.681	583.457	518.725	354.126	400.432	404.836		3139.34	767.35	2.03254	1.69281e-63	4.10252e-62	2613.66	882.836	1.5658	1.49582e-36	4.55991e-35	1911.67	2538.16	-0.409109	0.000200492	0.00126485	EVM%20prediction%20Contig17.175	Contig17	557996	558429	+	360	protein_coding	- && sp|Q54RY8|PHS_DICDI Pterin-4-alpha-carbinolamine dehydratase OS=Dictyostelium discoideum OX=44689 GN=pcbd PE=3 SV=1 && PF01329:Pterin 4 alpha carbinolamine dehydratase	-
679	evm.TU.Contig17.262	1065	1077	681	1890	2072	1940	1518	1604	1733	27.3046	25.6211	16.7356	89.6354	100.137	93.5528	52.7827	62.0527	61.4234		2726.4	668.025	2.02909	4.60093e-36	5.50634e-35	1943.72	768.476	1.3387	2.15983e-14	2.22265e-13	1421.81	2204.53	-0.633032	2.34163e-08	3.1215e-07	EVM%20prediction%20Contig17.262	Contig17	838230	839990	-	1761	protein_coding	- && - && -	-
680	evm.TU.Contig18.21	1744	1825	1041	3157	3266	3199	2628	2619	2706	64.3296	62.463	36.8064	215.412	227.091	221.946	131.469	145.77	137.988		4444.15	1090.38	2.02709	6.65654e-33	7.17781e-32	3182.4	1254.35	1.34315	2.27785e-14	2.33173e-13	2327.87	3593.86	-0.626737	2.7621e-11	5.78365e-10	EVM%20prediction%20Contig18.21	Contig18	75828	77051	-	1224	protein_coding	- && sp|Q9Y7X4|YGRG_SCHPO Uncharacterized membrane protein C365.16 OS=Schizosaccharomyces pombe (strain 972 / ATCC 24843) OX=284812 GN=SPBC365.16 PE=4 SV=1 && -	-
681	evm.TU.Contig3.719	2048	2246	2296	4493	4504	4738	2669	2901	2637	131.716	134.034	141.543	534.535	546.043	573.155	232.804	281.531	234.459		6344.19	1557.68	2.02601	8.2083e-84	3.35744e-82	3291.37	1792.25	0.876682	3.92384e-13	3.70017e-12	2408.49	5130.69	-1.09137	1.03095e-25	1.45551e-23	EVM%20prediction%20Contig3.719	Contig3	2262916	2263786	-	702	protein_coding	- && - && PF00805:Pentapeptide repeats (8 copies)	Pentapeptide
682	evm.TU.Contig6.385	426	477	417	897	998	851	1270	1024	1345	18.0088	18.7106	16.8974	70.1453	79.5289	67.6664	72.8135	65.3197	78.6042		1268.26	311.925	2.02345	1.15594e-49	1.96937e-48	1449.42	358.888	2.014	1.33097e-42	5.24488e-41	1059.43	1025.46	0.047304	0.718367	0.828434	EVM%20prediction%20Contig6.385	Contig6	1217401	1218594	+	1068	protein_coding	- && sp|Q9Y385|UB2J1_HUMAN Ubiquitin-conjugating enzyme E2 J1 OS=Homo sapiens OX=9606 GN=UBE2J1 PE=1 SV=2 && PF00179:Ubiquitin-conjugating enzyme	UQ_con
683	evm.TU.Contig3.868	1386	1513	1287	2717	3032	2955	4556	4404	5218	37.7875	38.2754	33.6335	137.027	155.824	151.535	168.462	181.177	196.67		4021.58	989.498	2.02295	4.68165e-68	1.25025e-66	5665.28	1138.45	2.31504	1.47417e-90	2.5519e-88	4142.8	3251.73	0.34939	0.000424438	0.00247791	EVM%20prediction%20Contig3.868	Contig3	2646782	2648437	-	1656	protein_coding	- && - && -	-
684	evm.TU.Contig7.113	1364	1461	1408	2910	3019	2873	3026	2809	3361	86.6145	86.0839	85.7012	341.822	361.376	343.147	260.602	269.152	295.049		4065.12	1000.84	2.02208	1.1121e-81	4.19483e-80	3672.24	1151.53	1.67313	1.15303e-50	6.07471e-49	2685.16	3287.32	-0.291908	0.00210861	0.00978976	EVM%20prediction%20Contig7.113	Contig7	437721	438431	+	711	protein_coding	- && sp|Q2VZU4|RL21_MAGSA 50S ribosomal protein L21 OS=Magnetospirillum magneticum (strain AMB-1 / ATCC 700264) OX=342108 GN=rplU PE=3 SV=1 && PF00829:Ribosomal prokaryotic L21 protein	-
685	evm.TU.Contig6.359	100	110	96	260	159	218	320	222	240	5.63655	5.75309	5.18672	27.1093	16.8939	23.112	24.4623	18.8815	18.7014		293.726	72.3261	2.02206	3.85022e-18	2.32693e-17	311.102	83.2143	1.90288	1.89133e-13	1.82797e-12	227.41	237.74	-0.0637012	0.801625	0.884702	EVM%20prediction%20Contig6.359	Contig6	1117001	1117801	-	801	protein_coding	- && - && PF02037:SAP domain	SAP
686	evm.TU.Contig3.597	1190	1099	1010	2313	2169	2390	2427	2281	2287	51.0228	43.7231	41.5095	183.453	175.306	192.745	141.13	147.575	135.56		3173.57	781.502	2.02202	3.95219e-61	8.80749e-60	2797.19	899.053	1.63764	8.35557e-39	2.80273e-37	2046.01	2566.83	-0.327329	0.00109591	0.00562627	EVM%20prediction%20Contig3.597	Contig3	1958052	1959186	+	1053	protein_coding	- && - && -	-
687	evm.TU.Contig5.839	907	947	758	1838	1767	1827	1297	1203	1581	59.0908	57.2477	47.3358	221.508	217.005	223.882	114.6	118.263	142.395		2508.38	617.793	2.02163	1.7361e-58	3.68267e-57	1628.57	710.753	1.19628	1.85702e-15	2.07874e-14	1190.61	2028.72	-0.76878	8.7241e-11	1.70422e-09	EVM%20prediction%20Contig5.839	Contig5	2580240	2580932	+	693	protein_coding	- && sp|Q9CR95|NECP1_MOUSE Adaptin ear-binding coat-associated protein 1 OS=Mus musculus OX=10090 GN=Necap1 PE=1 SV=2 && PF07933:Protein of unknown function (DUF1681)	-
688	evm.TU.Contig12.15	423	442	333	752	893	842	518	652	543	23.9322	23.2039	18.0591	78.7031	95.2389	89.6032	39.7472	55.6622	42.4709		1149.32	283.352	2.02013	5.3629e-39	6.96889e-38	688.978	325.983	1.07907	6.84097e-08	3.82889e-07	504.376	929.207	-0.882528	1.45528e-07	1.71867e-06	EVM%20prediction%20Contig12.15	Contig12	53696	54493	+	798	protein_coding	- && - && -	-
689	evm.TU.Contig3.16	1957	1996	1823	4112	3617	4257	4776	4447	4120	63.4742	60.0707	56.6763	246.712	221.144	259.704	210.089	217.642	184.737		5534.64	1366.52	2.01804	3.32997e-70	9.49434e-69	5337.64	1572.18	1.76342	3.64415e-55	2.32411e-53	3904.69	4477	-0.197419	0.0562435	0.141299	EVM%20prediction%20Contig3.16	Contig3	59036	60427	+	1392	protein_coding	- && - && PF12697:Alpha/beta hydrolase family	-
690	evm.TU.Contig7.279	679	668	420	1153	1228	1285	1739	1294	1542	27.4695	25.0757	16.2869	86.2864	93.6483	97.7808	95.4146	78.9924	86.2412		1693.8	418.301	2.01778	5.45348e-32	5.69677e-31	1821.14	481.191	1.92042	5.55075e-26	1.04281e-24	1331.18	1369.68	-0.0407685	0.735493	0.839991	EVM%20prediction%20Contig7.279	Contig7	946587	947774	+	1116	protein_coding	- && sp|P42620|YQJG_ECOLI Glutathionyl-hydroquinone reductase YqjG OS=Escherichia coli (strain K12) OX=83333 GN=yqjG PE=1 SV=1 && PF13409:Glutathione S-transferase, N-terminal domain|PF13410:Glutathione S-transferase, C-terminal domain	-
691	evm.TU.Contig17.269	231	280	242	446	581	527	344	428	297	2.28413	2.569	2.29368	8.15786	10.8294	9.80142	4.61319	6.38592	4.0599		718.386	177.763	2.01424	1.87603e-33	2.05494e-32	430.502	204.537	1.07253	3.47398e-06	1.50477e-05	315.256	580.712	-0.882563	2.28596e-05	0.000180208	EVM%20prediction%20Contig17.269	Contig17	863976	868541	+	4566	protein_coding	- && - && -	-
692	novel.570	18	12	11	24	29	32	28	16	38	0.709143	0.43867	0.415396	1.74906	2.15367	2.37126	1.49607	0.951154	2.06964		39.3021	9.75574	2.01305	0.000120779	0.000245458	32.4193	11.2204	1.53393	0.0335037	0.0605602	23.6633	31.7755	-0.422753	0.497138	0.659501	-	Contig6	956626	957841	-	1146	-	- && - && -	-
693	evm.TU.Contig3.508	419	441	375	854	898	800	787	787	691	11.9202	11.6413	10.2261	44.9426	48.1577	42.8083	30.3653	33.7842	27.1766		1178.47	292.07	2.01261	3.98913e-48	6.61036e-47	907.418	336.026	1.43292	9.7543e-18	1.25077e-16	663.958	952.958	-0.521878	0.000264327	0.00162574	EVM%20prediction%20Contig3.508	Contig3	1667141	1668727	-	1587	protein_coding	- && - && -	-
694	evm.TU.Contig19.141	1465	1480	1326	3012	2906	2909	2112	1994	2057	62.4579	58.5473	54.1878	237.54	233.542	233.272	122.117	128.276	121.236		4075.8	1010.59	2.01199	1.82003e-74	5.78471e-73	2464.18	1162.67	1.08366	4.1702e-20	5.92756e-19	1802.35	3296.38	-0.871196	1.09807e-20	8.5982e-19	EVM%20prediction%20Contig19.141	Contig19	508359	509417	+	1059	protein_coding	- && - && -	-
695	evm.TU.Contig3.142	1869	1836	1874	3772	3916	3840	2983	3255	3224	68.7718	62.6858	66.0966	256.746	271.621	265.767	148.863	180.727	164.001		5324.59	1320.49	2.01169	6.52334e-81	2.41363e-79	3792.42	1519.23	1.31969	6.6066e-29	1.42321e-27	2774.72	4305.82	-0.634221	3.48539e-10	6.28179e-09	EVM%20prediction%20Contig3.142	Contig3	436920	438146	+	1227	protein_coding	- && sp|Q9AW48|P2SAF_GUITH Photosystem II stability/assembly factor HCF136, chloroplastic OS=Guillardia theta OX=55529 GN=hcf136 PE=3 SV=1 && PF14870:Photosynthesis system II assembly factor YCF48	-
696	evm.TU.Contig7.478	2405	2378	1975	4742	4649	4560	4161	4369	4416	105.523	96.8139	83.0626	384.878	384.512	376.326	247.606	289.256	267.86		6441.89	1599.55	2.0099	2.45343e-66	6.30864e-65	5185.13	1840.18	1.49451	4.30061e-34	1.14849e-32	3793.31	5209.85	-0.457985	8.14582e-07	8.56691e-06	EVM%20prediction%20Contig7.478	Contig7	1568801	1569948	+	1029	protein_coding	- && sp|C1AZ61|GPMA_RHOOB 2,3-bisphosphoglycerate-dependent phosphoglycerate mutase OS=Rhodococcus opacus (strain B4) OX=632772 GN=gpmA PE=3 SV=1 && PF00300:Histidine phosphatase superfamily (branch 1)	-
697	evm.TU.Contig7.290	235	245	180	471	476	414	364	462	334	9.55852	9.24665	7.01784	35.4385	36.4964	31.6732	20.0797	28.3553	18.781		628.321	156.109	2.00913	7.91934e-31	7.95545e-30	467.151	179.595	1.37841	7.03696e-09	4.40959e-08	342.081	508.116	-0.572156	0.00456788	0.0187918	EVM%20prediction%20Contig7.290	Contig7	980863	982066	+	1110	protein_coding	- && - && -	-
698	evm.TU.Contig9.28	492	485	361	853	979	920	839	858	962	17.2195	15.7505	12.1108	55.2251	64.589	60.5637	39.8246	45.312	46.5458		1271.57	316.716	2.00552	4.37188e-38	5.50403e-37	1063.75	364.35	1.5458	7.50836e-19	1.00395e-17	778.03	1028.1	-0.402313	0.00314819	0.0137207	EVM%20prediction%20Contig9.28	Contig9	89689	90978	+	1290	protein_coding	- && - && PF04577:Protein of unknown function (DUF563)	-
699	evm.TU.Contig10.153	3025	3198	2940	6035	6542	6014	8398	7705	8943	110.23	108.131	102.69	406.802	449.371	412.199	415.034	423.659	450.512		8587.1	2166.85	1.98658	1.23755e-81	4.63197e-80	10002.1	2493.02	2.00435	5.08136e-94	9.47283e-92	7313.84	6943.52	0.0749575	0.369931	0.548436	EVM%20prediction%20Contig10.153	Contig10	434017	435255	+	1239	protein_coding	- && sp|Q0WPT7|Y2104_ARATH Uncharacterized methyltransferase At2g41040, chloroplastic OS=Arabidopsis thaliana OX=3702 GN=At2g41040 PE=1 SV=1 && PF08241:Methyltransferase domain	Methyltransf_11
700	evm.TU.Contig28.72	44	52	34	77	101	85	132	107	169	3.19894	3.50795	2.36942	10.3556	13.8419	11.6236	13.0155	11.7384	16.986		121.56	30.6965	1.98477	2.85278e-10	1.01635e-09	162.332	35.3167	2.2006	1.59946e-09	1.07899e-08	118.615	98.2604	0.272327	0.406331	0.581239	EVM%20prediction%20Contig28.72	Contig28	215089	215709	+	621	protein_coding	- && - && PF03016:Exostosin family	-
701	novel.656	2	3	0	1	8	1	12	17	7	0.159819	0.222441	0	0.147818	1.20506	0.150302	1.30051	2.04982	0.773294		4.63779	1.17507	1.97712	0.216472	0.263364	14.5843	1.35174	3.42644	0.0101922	0.0213213	10.692	3.73647	1.51504	0.244143	1	-	Contig8	1460450	1461186	-	565	-	- && - && -	-
702	evm.TU.Contig25.179	1	2	1	5	0	3	0	33	11	0.0393968	0.0731116	0.0377633	0.364387	0	0.222306	0	1.96176	0.599105		3.67236	0.937924	1.96693	0.249334	0.298548	18.3891	1.07941	4.08268	0.00631498	0.0139289	13.535	2.97974	2.17951	0.15814	1	EVM%20prediction%20Contig25.179	Contig25	575807	576952	-	1146	protein_coding	- && - && PF14340:Domain of unknown function (DUF4395)|PF13905:Thioredoxin-like	-
703	evm.TU.Contig19.76	35	30	30	64	50	69	81	207	35	1.84173	1.46479	1.51317	6.22974	4.95962	6.8293	5.78065	16.4361	2.5461		84.4953	22.5251	1.90868	1.10663e-07	3.10408e-07	133.006	25.9125	2.35841	2.89939e-05	0.000106869	97.7542	68.3622	0.513668	0.340622	0.519123	EVM%20prediction%20Contig19.76	Contig19	315296	316153	-	858	protein_coding	- && sp|Q9KJ20|GSDMT_ACTHA Glycine/sarcosine/dimethylglycine N-methyltransferase OS=Actinopolyspora halophila OX=1850 PE=1 SV=1 && PF13649:Methyltransferase domain	-
704	evm.TU.Contig23.216	22	22	18	39	27	53	87	56	27	0.935285	0.867839	0.733503	3.06702	2.16374	4.23805	5.01619	3.59235	1.58684		54.9814	14.6726	1.90611	2.65347e-05	5.79472e-05	67.7388	16.88	2.00514	0.00051257	0.00147839	49.5545	44.4911	0.155826	0.777306	0.867605	EVM%20prediction%20Contig23.216	Contig23	725590	726651	-	1062	protein_coding	- && - && PF08332:Calcium/calmodulin dependent protein kinase II association domain	-
705	novel.412	7	12	5	4	8	33	12	36	19	1.12872	1.79541	0.772798	1.19311	2.43163	10.0085	2.62423	8.75911	4.23536		20.9131	5.63668	1.88794	0.0230272	0.033776	27.3917	6.48616	2.07324	0.0162075	0.0321168	20.0997	16.9093	0.247344	0.786103	1	-	Contig4	1530315	1530677	+	280	-	- && - && -	-
706	novel.504	18	6	2	21	15	13	19	47	16	1.72543	0.533668	0.183765	3.72371	2.71042	2.34389	2.47009	6.79818	2.12028		22.5795	6.26022	1.85797	0.0149397	0.0226402	33.5867	7.19451	2.22501	0.0137797	0.0278641	24.6596	18.2714	0.428299	0.569438	1	-	Contig5	79414	86505	-	471	-	- && - && -	-
707	evm.TU.Contig3.945	739	827	838	1313	1792	1333	2570	2218	2707	14.369	14.9205	15.6184	47.2258	65.6813	48.7509	67.772	65.0751	72.7647		2050.99	568.095	1.85201	1.65896e-36	2.00523e-35	2989.51	653.654	2.19331	5.11222e-75	6.35358e-73	2185.63	1657.71	0.398929	0.00242899	0.0110948	EVM%20prediction%20Contig3.945	Contig3	2959157	2961478	+	2322	protein_coding	- && sp|Q05627|Y202_CLOB8 Uncharacterized protein Cbei_0202 OS=Clostridium beijerinckii (strain ATCC 51743 / NCIMB 8052) OX=290402 GN=Cbei_0202 PE=4 SV=2 && PF00890:FAD binding domain	-
708	evm.TU.Contig4.347	1765	1779	1300	2688	3169	3050	4116	4870	4220	103.76	97.0411	73.2548	292.311	351.178	337.251	328.166	431.999	342.962		4116.3	1146.27	1.84443	2.1285e-38	2.70428e-37	5304.91	1318.69	2.00815	6.81946e-41	2.4394e-39	3882.83	3328.02	0.222243	0.0673897	0.162152	EVM%20prediction%20Contig4.347	Contig4	1022418	1023281	+	768	protein_coding	- && - && PF10184:Uncharacterized conserved protein (DUF2358)	-
709	evm.TU.Contig4.853	384	457	411	661	740	873	1186	1141	1130	17.4067	19.222	17.8582	55.4267	63.2322	74.4337	72.9129	78.0444	70.8131		1051.28	295.635	1.82989	6.94292e-33	7.4783e-32	1383	340.162	2.02308	3.58934e-45	1.53282e-43	1011.66	850.068	0.250991	0.0830466	0.188987	EVM%20prediction%20Contig4.853	Contig4	2589262	2590323	-	996	protein_coding	- && sp|Q9M8S8|VTC4_ARATH Inositol-phosphate phosphatase OS=Arabidopsis thaliana OX=3702 GN=VTC4 PE=1 SV=1 && PF00459:Inositol monophosphatase family	-
710	evm.TU.Contig6.418	22	15	20	34	41	25	86	71	42	0.697033	0.440979	0.607392	1.9927	2.4487	1.48984	3.69541	3.39437	1.83962		46.1647	13.5493	1.77098	0.000201741	0.000397496	79.6323	15.5859	2.35462	7.85178e-06	3.18607e-05	58.2781	37.3187	0.642459	0.201939	0.362067	EVM%20prediction%20Contig6.418	Contig6	1300017	1301441	-	1425	protein_coding	- && - && -	-
711	evm.TU.Contig6.600	23	30	16	36	36	45	51	108	78	1.09538	1.32573	0.730408	3.17155	3.23192	4.03105	3.29413	7.76124	5.13548		54.0706	16.2694	1.73136	8.45495e-05	0.000174611	96.1372	18.7186	2.35811	3.25616e-06	1.41358e-05	70.4575	43.7294	0.68619	0.148107	0.289321	EVM%20prediction%20Contig6.600	Contig6	1903797	1904821	+	948	protein_coding	- && sp|Q50568|FDHC_METTF Probable formate transporter OS=Methanothermobacter thermautotrophicus OX=145262 GN=fdhC PE=3 SV=1 && PF01226:Formate/nitrite transporter	-
712	novel.190	287	299	138	348	354	402	490	870	684	12.5437	12.1258	5.7814	28.1356	29.1655	33.0476	29.0452	57.3765	41.3286		510.093	171.261	1.57461	3.63057e-11	1.38019e-10	826.518	197.003	2.06841	3.22562e-13	3.06861e-12	605.469	412.519	0.55278	0.0138036	0.0471487	-	Contig22	271833	272865	+	1033	-	- && - && -	-
713	novel.566	14	24	10	23	1	46	32	40	58	0.628938	1.00043	0.430614	1.91134	0.0846837	3.88693	1.94968	2.7115	3.60211		32.3613	11.2734	1.51984	0.0494115	0.0684474	52.0235	12.9723	2.00153	0.00128144	0.00337374	38.0396	26.2195	0.537089	0.509898	0.669471	-	Contig6	559908	567727	-	1005	-	- && - && -	-
714	evm.TU.Contig6.365	68	70	40	72	98	76	114	213	167	2.80376	2.67809	1.58088	5.49156	7.61689	5.89405	6.37485	13.252	9.51913		113.698	42.1115	1.43295	9.21181e-06	2.1161e-05	199.892	48.4433	2.04379	5.37861e-08	3.03847e-07	146.444	91.8976	0.670751	0.0578016	0.144202	EVM%20prediction%20Contig6.365	Contig6	1159379	1160473	+	1095	protein_coding	- && sp|F4KHG6|CTPA1_ARATH Carboxyl-terminal-processing peptidase 1, chloroplastic OS=Arabidopsis thaliana OX=3702 GN=CTPA1 PE=1 SV=1 && PF17820:PDZ domain|PF03572:Peptidase family S41	Peptidase_S41
715	evm.TU.Contig8.492	10	6	10	20	6	8	29	53	9	0.308393	0.171693	0.295606	1.14095	0.3488	0.464049	1.21293	2.46632	0.383704		15.6133	6.18713	1.33939	0.0886671	0.116706	37.2287	7.11709	2.38642	0.00396325	0.00919353	27.3388	12.6533	1.10796	0.199331	1	EVM%20prediction%20Contig8.492	Contig8	1511715	1513397	+	1464	protein_coding	- && sp|P49101|CDPK2_MAIZE Calcium-dependent protein kinase 2 OS=Zea mays OX=4577 GN=CPK2 PE=2 SV=1 && PF13499:EF-hand domain pair	-
716	novel.589	7	12	12	19	19	1	48	41	7	0.243483	0.3873	0.400093	1.22252	1.24579	0.0654244	2.26436	2.15191	0.336603		17.9367	7.29138	1.29812	0.119513	0.153635	38.5907	8.39171	2.19913	0.00692736	0.0151291	28.2745	14.503	0.961738	0.307823	1	-	Contig7	91903	97744	+	1298	-	- && - && -	-
717	evm.TU.Contig16.168	13	9	13	7	13	4	11	64	21	1.55273	0.997452	1.48835	1.54662	2.92696	0.898634	1.78189	11.5346	3.46755		11.0881	8.31687	0.416113	0.603755	0.650528	39.7396	9.56739	2.05197	0.0106585	0.022182	29.2159	8.95454	1.70236	0.0581631	1	EVM%20prediction%20Contig16.168	Contig16	521916	522525	-	378	protein_coding	- && - && -	-
718	novel.399	7	4	21	9	3	7	18	52	30	0.108905	0.0577436	0.313167	0.259013	0.0879812	0.20484	0.379799	1.22073	0.645236		8.74963	7.59478	0.205951	0.824958	0.850489	40.8218	8.74053	2.22238	0.00565342	0.0126248	29.9466	7.08786	2.07609	0.0139232	1	-	Contig4	834793	840755	+	2902	-	- && - && -	-
719	novel.638	11	5	1	2	0	8	12	20	34	0.620795	0.261831	0.0540959	0.208794	0	0.849209	0.918482	1.70316	2.65267		4.63745	4.07717	0.187325	0.89063	0.908052	26.4408	4.68635	2.50048	0.01013	0.0212141	19.3314	3.7554	2.36588	0.0402756	1	-	Contig8	1456219	1457275	+	800	-	- && - && -	-
720	evm.TU.Contig5.733	43	53	44	43	13	22	12	0	9	3.4792	3.97908	3.4125	6.43593	1.98278	3.34813	1.31682	0	1.00671		35.8517	33.0429	0.118852	0.80334	0.830941	8.11428	38.0197	-2.21595	0.00917021	0.0194011	5.90415	29.0515	-2.28778	0.0191766	1	EVM%20prediction%20Contig5.733	Contig5	2243362	2243919	-	558	protein_coding	- && - && -	-
721	novel.396	22	35	10	10	11	10	0	2	5	0.614269	0.906774	0.267636	0.516496	0.57896	0.525175	0	0.0842627	0.192999		14.3193	15.7456	-0.138367	0.836994	0.861066	2.81195	18.1166	-2.69077	0.0260747	0.0487311	2.05513	11.5783	-2.4962	0.0658738	1	-	Contig4	706113	707729	+	1617	-	- && - && -	-
722	novel.633	4	65	8	7	6	19	210	207	130	0.426938	6.43745	0.818472	1.38209	1.20719	3.81441	30.3989	33.3385	19.1822		14.8252	17.6937	-0.259124	0.766252	0.798114	219.549	20.3774	3.42759	0.00153237	0.00396445	160.725	11.9933	3.74611	1.17782e-14	4.0799e-13	-	Contig8	912846	913268	+	423	-	- && - && -	-
723	evm.TU.Contig8.469	52	23	46	10	15	27	0	0	10	1.21142	0.497182	1.02721	0.430947	0.658724	1.18311	0	0	0.322063		24.0991	28.8851	-0.260935	0.63567	0.680078	3.91722	33.2218	-3.07484	0.00534867	0.0120134	2.8496	19.4819	-2.7644	0.0331453	1	EVM%20prediction%20Contig8.469	Contig8	1429668	1431747	-	1938	protein_coding	- && - && -	-
724	evm.TU.Contig28.19	44	22	35	21	9	12	11	0	4	1.04445	0.484566	0.796364	0.922117	0.402715	0.535778	0.354129	0	0.131264		19.3259	24.0927	-0.31489	0.582379	0.63065	5.77327	27.7096	-2.24821	0.0234496	0.0443812	4.20106	15.6522	-1.88593	0.112735	1	EVM%20prediction%20Contig28.19	Contig28	44321	46300	-	1902	protein_coding	- && - && -	-
725	evm.TU.Contig3.631	76	109	151	18	30	55	28	0	22	3.82531	5.09067	7.28515	1.67594	2.84639	5.20697	1.91137	0	1.53082		47.7543	79.2068	-0.731623	0.0748705	0.0999372	19.325	91.1583	-2.23011	0.00154143	0.00398683	14.0613	38.6013	-1.4508	0.107019	1	EVM%20prediction%20Contig3.631	Contig3	2031311	2032305	-	897	protein_coding	- && - && -	-
726	novel.523	59	84	119	26	19	34	21	0	10	7.02843	9.28499	13.5882	5.72943	4.26658	7.61823	3.39281	0	1.64686		36.4976	61.7684	-0.759735	0.0614078	0.0833736	11.9476	71.0887	-2.56114	0.000582349	0.00165892	8.69375	29.5318	-1.75521	0.0640301	1	-	Contig5	1967173	1967573	-	379	-	- && - && -	-
727	evm.TU.Contig4.590	14	4	6	3	2	2	0	0	0	1.48376	0.393361	0.609531	0.588151	0.399564	0.39869	0	0	0		3.22584	5.76766	-0.833807	0.479716	0.534156	0	6.63051	-4.90834	0.0264868	0.0493871	0	2.61067	-4.01635	0.190883	1	EVM%20prediction%20Contig4.590	Contig4	1734504	1734929	+	426	protein_coding	- && - && -	-
728	novel.299	0	2	0	0	0	0	0	28	5	0	0.290923	0	0	0	0	0	6.6234	1.08361		0	0.456017	-0.84658	0.834098	0.858451	13.9054	0.525293	4.69972	0.0139997	0.0282499	10.2494	0	5.63303	0.0102777	1	-	Contig28	527244	533934	-	288	-	- && - && -	-
729	evm.TU.Contig28.28	127	142	90	16	22	61	26	15	20	6.08693	6.31508	4.13472	1.41856	1.98764	5.49912	1.69006	1.08482	1.32518		45.9233	84.8332	-0.886808	0.0389564	0.054946	24.1769	97.597	-2.01005	1.24146e-05	4.87431e-05	17.6623	37.134	-1.06984	0.125955	0.256592	EVM%20prediction%20Contig28.28	Contig28	80214	81155	+	942	protein_coding	- && - && PF04488:Glycosyltransferase sugar-binding region containing DXD motif	Gly_transf_sug
730	evm.TU.Contig23.144	3615	3049	2699	797	1142	539	428	305	362	99.2778	77.6957	71.0485	40.4887	59.1194	27.8421	15.9412	12.639	13.7436		1144.3	2220.76	-0.956578	0.00491816	0.00803855	435.605	2554.6	-2.5511	4.47761e-58	3.16832e-56	318.39	924.675	-1.53774	6.21784e-12	1.44483e-10	EVM%20prediction%20Contig23.144	Contig23	483570	485297	+	1644	protein_coding	- && sp|O59731|YHXB_SCHPO Uncharacterized J domain-containing protein C3E7.11c OS=Schizosaccharomyces pombe (strain 972 / ATCC 24843) OX=284812 GN=SPBC3E7.11c PE=3 SV=1 && PF00226:DnaJ domain|PF14308:X-domain of DnaJ-containing	DnaJ
731	evm.TU.Contig5.496	72	55	64	16	9	24	10	0	20	1.69308	1.20006	1.44256	0.695979	0.39894	1.06151	0.318917	0	0.650165		22.6429	45.3467	-1.00159	0.033337	0.0476384	11.6584	52.1645	-2.15302	0.006844	0.014963	8.48213	18.3272	-1.10559	0.311766	1	EVM%20prediction%20Contig5.496	Contig5	1537967	1539962	-	1920	protein_coding	- && sp|Q7YXU4|CPNA_DICDI Copine-A OS=Dictyostelium discoideum OX=44689 GN=cpnA PE=2 SV=1 && PF00168:C2 domain|PF07002:Copine	C2
732	evm.TU.Contig8.396	105	91	105	29	27	14	12	24	8	10.1949	8.19841	9.77215	5.20861	4.9417	2.55676	1.58018	3.5162	1.07382		32.2601	71.3491	-1.14373	0.0028323	0.00478249	17.9627	82.0835	-2.20085	5.23859e-05	0.000184397	13.1831	26.0911	-0.990829	0.204045	1	EVM%20prediction%20Contig8.396	Contig8	1221112	1221814	+	465	protein_coding	- && - && -	-
733	evm.TU.Contig17.13	62	68	58	11	14	16	7	2	15	2.68897	2.73652	2.41119	0.882509	1.14457	1.30522	0.411743	0.130886	0.899364		18.9638	44.4373	-1.22952	0.00729302	0.0116071	9.40596	51.1266	-2.43374	0.000556907	0.00159299	6.85278	15.3311	-1.15588	0.254458	1	EVM%20prediction%20Contig17.13	Contig17	30830	31943	-	1041	protein_coding	- && - && -	-
734	evm.TU.Contig3.734	104	86	97	23	22	14	21	0	26	7.71013	5.91592	6.893	3.15419	3.07448	1.9522	2.11145	0	2.66472		27.2076	68.0724	-1.32176	0.000705697	0.00129912	18.2151	78.3106	-2.09641	0.00328079	0.00777412	13.2531	22.004	-0.726742	0.465448	1	EVM%20prediction%20Contig3.734	Contig3	2301990	2302684	+	609	protein_coding	- && - && -	-
735	novel.653	56	82	33	15	9	7	9	0	9	10.362	14.0788	5.85299	5.13427	3.1392	2.43625	2.25856	0	2.30222		14.2667	40.2466	-1.49501	0.00652426	0.0104626	6.96708	46.3067	-2.71895	0.00105649	0.00284173	5.06928	11.5487	-1.18016	0.345856	1	-	Contig8	1194019	1194262	-	244	-	- && - && -	-
736	evm.TU.Contig19.13	225	138	190	23	45	32	20	34	33	27.7554	15.7957	22.466	5.24836	10.464	7.42478	3.34602	6.32868	5.62766		46.281	131.621	-1.50817	7.3454e-06	1.70269e-05	35.0816	151.395	-2.11263	2.12091e-07	1.09829e-06	25.6851	37.3852	-0.543488	0.365613	0.543437	EVM%20prediction%20Contig19.13	Contig19	81843	82208	-	366	protein_coding	- && - && -	-
737	evm.TU.Contig3.499	31	48	50	7	13	3	5	13	0	0.986336	1.4171	1.5249	0.411996	0.779699	0.179537	0.215758	0.624132	0		10.6222	30.3749	-1.5165	0.0143316	0.0217725	7.45873	34.957	-2.24173	0.0148307	0.0297288	5.48859	8.57756	-0.65148	0.642805	1	EVM%20prediction%20Contig3.499	Contig3	1641757	1643175	+	1419	protein_coding	- && - && -	-
738	evm.TU.Contig4.754	109	104	129	9	32	19	15	0	29	2.78035	2.46151	3.15406	0.424665	1.53866	0.91158	0.518916	0	1.02263		27.815	80.9685	-1.54326	0.000211622	0.000415949	17.0959	93.1588	-2.43823	0.000417127	0.00122907	12.4382	22.4495	-0.847312	0.414547	1	EVM%20prediction%20Contig4.754	Contig4	2283137	2284973	+	1770	protein_coding	- && - && -	-
739	evm.TU.Contig22.74	737	515	691	106	129	99	119	114	69	25.9755	16.8422	23.3444	6.91089	8.57051	6.56297	5.68823	6.06277	3.36198		154.284	461.716	-1.58114	5.55597e-14	2.61201e-13	121.175	531.128	-2.13302	7.62138e-16	8.7022e-15	88.7077	124.725	-0.492676	0.158516	0.304077	EVM%20prediction%20Contig22.74	Contig22	220033	221494	-	1281	protein_coding	- && sp|Q9S9P8|FNRR2_ARATH Ferredoxin--NADP reductase, root isozyme 2, chloroplastic OS=Arabidopsis thaliana OX=3702 GN=RFNR2 PE=1 SV=1 && PF00175:Oxidoreductase NAD-binding domain	NAD_binding_1
740	evm.TU.Contig8.188	126	121	150	29	21	15	40	1	17	6.56141	5.84666	7.48732	2.79355	2.06142	1.46922	2.82501	0.0785772	1.22384		29.9383	93.9826	-1.64871	4.68647e-06	1.11241e-05	22.3819	108.133	-2.26392	0.00044855	0.00131011	16.2912	24.2258	-0.567596	0.537184	1	EVM%20prediction%20Contig8.188	Contig8	633730	634596	+	867	protein_coding	- && - && -	-
741	evm.TU.Contig8.114	2323	1791	2619	323	349	350	420	263	409	42.6344	30.5001	46.0738	10.9659	12.0741	12.0822	10.4543	7.28343	10.3773		472.168	1597.8	-1.75869	4.29766e-27	3.78397e-26	433.036	1838.2	-2.08454	1.56339e-28	3.32357e-27	316.32	381.803	-0.270312	0.185574	0.34059	EVM%20prediction%20Contig8.114	Contig8	396857	399534	-	2460	protein_coding	- && sp|Q8I719|KGP_PLAF7 cGMP-dependent protein kinase OS=Plasmodium falciparum (isolate 3D7) OX=36329 GN=PKG PE=1 SV=1 && PF00027:Cyclic nucleotide-binding domain|PF00069:Protein kinase domain	Pkinase
742	evm.TU.Contig27.143	0	3	1	0	0	0	0	32	8	0	0.154018	0.0530352	0	0	0	0	2.67162	0.61192		0	0.92041	-1.85573	0.629278	0.674132	16.7873	1.06016	3.96865	0.0138715	0.0280146	12.3649	0	5.90613	0.131213	1	EVM%20prediction%20Contig27.143	Contig27	467679	468494	-	816	protein_coding	- && - && -	-
743	evm.TU.Contig11.182	21013	17776	26930	2688	3417	2594	3179	2427	3465	278.133	218.32	341.671	65.815	85.2568	64.5807	57.0674	48.4734	63.4039		4019.05	15578.1	-1.9546	3.82218e-35	4.42679e-34	3608.49	17923.3	-2.31224	1.21563e-52	6.8914e-51	2636.98	3248.79	-0.300833	0.0187598	0.060113	EVM%20prediction%20Contig11.182	Contig11	504814	508224	-	3411	protein_coding	- && sp|A8IHV3|SLT3_CHLRE Probable sodium/sulfate cotransporter 3 OS=Chlamydomonas reinhardtii OX=3055 GN=SLT3 PE=2 SV=1 && PF03600:Citrate transporter|PF02080:TrkA-C domain	TrkA_C
744	evm.TU.Contig27.54	814	1223	1134	106	121	176	143	283	176	12.8816	17.9583	17.2015	3.103	3.60952	5.23872	3.06912	6.75772	3.8504		186.446	746.77	-2.00271	1.488e-22	1.12517e-21	244.374	859.382	-1.81674	9.56226e-13	8.72028e-12	179.14	150.763	0.247355	0.469433	0.636429	EVM%20prediction%20Contig27.54	Contig27	174895	177818	+	2853	protein_coding	- && - && PF13515:Fusaric acid resistance protein-like	-
745	evm.TU.Contig4.706	1168	1395	1393	214	179	110	413	405	408	16.097	17.839	18.4018	5.45566	4.65024	2.85143	7.71943	8.42222	7.7734		231.77	934.126	-2.01036	2.5113e-25	2.09325e-24	490.555	1074.85	-1.13214	3.04266e-14	3.09502e-13	358.84	187.491	0.93595	0.000183714	0.00117169	EVM%20prediction%20Contig4.706	Contig4	2165661	2169278	+	3276	protein_coding	- && sp|Q7XZU3|SAC1_ARATH Phosphatidylinositol-3-phosphatase SAC1 OS=Arabidopsis thaliana OX=3702 GN=SAC1 PE=1 SV=1 && PF02383:SacI homology domain	-
746	evm.TU.Contig22.175	1616	2783	2252	247	282	306	690	545	779	40.5335	64.7712	54.1439	11.4604	13.3334	14.4365	23.4723	20.6272	27.0122		385.965	1563.65	-2.01878	8.02642e-31	8.05467e-30	801.543	1799.54	-1.1666	5.94871e-11	4.72291e-10	585.77	312.075	0.908963	7.67706e-07	8.12896e-06	EVM%20prediction%20Contig22.175	Contig22	611160	612959	+	1800	protein_coding	- && - && -	-
747	evm.TU.Contig3.82	296	283	323	39	38	37	105	67	82	6.08562	5.39878	6.36538	1.48323	1.47271	1.43082	2.92776	2.07854	2.33065		52.6369	213.553	-2.0202	1.54246e-15	7.979e-15	100.86	245.699	-1.2827	2.92376e-06	1.28306e-05	73.7034	42.5702	0.792728	0.0626754	0.153283	EVM%20prediction%20Contig3.82	Contig3	282844	285039	+	2196	protein_coding	- && - && PF13424:Tetratricopeptide repeat	-
748	evm.TU.Contig5.169	201	254	228	33	28	25	112	65	57	6.38178	7.48299	6.93888	1.93817	1.67581	1.49298	4.82278	3.11408	2.5019		39.6698	161.16	-2.02194	2.06222e-12	8.68802e-12	92.8905	185.44	-0.996131	0.00220342	0.00546151	67.8971	32.0907	1.08168	0.0259453	0.0775862	EVM%20prediction%20Contig5.169	Contig5	613807	615228	-	1422	protein_coding	- && sp|Q09875|YAGC_SCHPO Uncharacterized protein C12G12.12 OS=Schizosaccharomyces pombe (strain 972 / ATCC 24843) OX=284812 GN=SPAC12G12.12 PE=4 SV=1 && -	-
749	evm.TU.Contig21.140	166	152	229	22	29	18	62	14	36	3.92804	3.33739	5.19411	0.962989	1.29356	0.80114	1.98972	0.499879	1.17766		31.8689	129.546	-2.02317	2.3103e-09	7.64109e-09	43.7841	149.056	-1.76182	9.72651e-05	0.000323461	31.925	25.7581	0.312699	0.639928	0.769797	EVM%20prediction%20Contig21.140	Contig21	398701	400608	+	1908	protein_coding	- && - && PF13910:Domain of unknown function (DUF4209)	-
750	evm.TU.Contig27.142	733	830	896	127	117	65	281	276	229	11.5511	12.1365	13.5343	3.70217	3.47558	1.92665	6.00566	6.56296	4.98891		142.419	581.016	-2.02776	1.08574e-21	7.86045e-21	314.92	668.539	-1.08678	3.88817e-09	2.50113e-08	230.441	115.188	0.999637	0.000858229	0.00454374	EVM%20prediction%20Contig27.142	Contig27	464058	467039	-	2865	protein_coding	- && sp|P41410|RAD54_SCHPO DNA repair protein rhp54 OS=Schizosaccharomyces pombe (strain 972 / ATCC 24843) OX=284812 GN=rhp54 PE=1 SV=2 && PF00271:Helicase conserved C-terminal domain|PF00176:SNF2 family N-terminal domain	SNF2_N
751	evm.TU.Contig22.195	552	636	508	67	78	67	143	216	172	14.8878	15.9163	13.1329	3.34269	3.96556	3.39886	5.2307	8.7905	6.4131		97.9374	400.625	-2.03266	7.92977e-24	6.26497e-23	214.22	460.94	-1.10756	2.10035e-06	9.43502e-06	156.884	79.1816	0.985166	0.00287675	0.0127645	EVM%20prediction%20Contig22.195	Contig22	671805	673478	-	1674	protein_coding	- && - && -	-
752	evm.TU.Contig4.360	7023	7200	7642	973	883	875	1475	1467	1415	648.425	616.829	676.32	166.181	153.68	151.955	184.698	204.379	180.61		1260.58	5172.42	-2.03666	1.67281e-77	5.70994e-76	1744.25	5951.15	-1.77083	7.03805e-61	5.63859e-59	1276.05	1019.63	0.323293	0.00842685	0.0313899	EVM%20prediction%20Contig4.360	Contig4	1061321	1061809	-	489	protein_coding	- && - && -	-
753	evm.TU.Contig7.152	669	734	812	73	123	80	297	256	344	31.6609	32.2321	36.8351	6.39075	10.9729	7.12125	19.0628	18.2813	22.5063		127.632	523.557	-2.037	1.50347e-22	1.13598e-21	357.553	602.417	-0.752228	3.50002e-05	0.000127457	261.361	103.118	1.34204	1.86895e-06	1.84285e-05	EVM%20prediction%20Contig7.152	Contig7	554035	554988	-	954	protein_coding	- && sp|Q03730|YMB8_YEAST Uncharacterized vacuolar membrane protein YML018C OS=Saccharomyces cerevisiae (strain ATCC 204508 / S288c) OX=559292 GN=YML018C PE=1 SV=1 && PF00892:EamA-like transporter family	DUF6
754	evm.TU.Contig12.103	1094	1166	1539	156	169	148	397	402	405	20.3765	20.1515	27.4764	5.37488	5.93362	5.18494	10.0285	11.2982	10.4284		218.446	898.256	-2.0399	9.0519e-32	9.30532e-31	481.982	1033.59	-1.10099	2.21249e-10	1.65365e-09	352.587	176.634	0.996822	2.31705e-06	2.23966e-05	EVM%20prediction%20Contig12.103	Contig12	292765	295275	-	2424	protein_coding	- && - && -	-
755	evm.TU.Contig4.101	282	255	383	30	47	37	69	22	111	7.06153	5.92496	9.193	1.38964	2.21854	1.74269	2.34333	0.831271	3.84257		52.7243	217.915	-2.0479	3.46787e-13	1.54777e-12	79.2534	250.731	-1.65836	5.71462e-05	0.000199487	57.7664	42.6058	0.441425	0.435214	0.606903	EVM%20prediction%20Contig4.101	Contig4	266130	267932	+	1803	protein_coding	- && sp|Q4W9M3|ARP6_ASPFU Actin-like protein arp6 OS=Neosartorya fumigata (strain ATCC MYA-4609 / Af293 / CBS 101355 / FGSC A1100) OX=330879 GN=arp6 PE=3 SV=1 && PF00022:Actin	Actin
756	evm.TU.Contig11.70	198	217	293	27	41	19	46	18	71	4.83737	4.91925	6.86151	1.22022	1.8882	0.873104	1.52418	0.663569	2.39801		40.1847	167.352	-2.05835	1.16729e-10	4.29603e-10	53.0827	192.571	-1.85505	6.39683e-06	2.64777e-05	38.7066	32.4685	0.255688	0.681958	0.801929	EVM%20prediction%20Contig11.70	Contig11	204991	206838	-	1848	protein_coding	- && sp|Q7ZY47|DDX42_XENLA ATP-dependent RNA helicase DDX42 OS=Xenopus laevis OX=8355 GN=ddx42 PE=2 SV=1 && PF00271:Helicase conserved C-terminal domain|PF00270:DEAD/DEAH box helicase	DEAD
757	evm.TU.Contig6.150	753	810	712	108	92	78	160	121	252	25.7553	25.7071	23.3432	6.83324	5.93171	5.01805	7.42207	6.24492	11.9158		128.218	537.871	-2.06801	2.51335e-29	2.39807e-28	211.525	618.836	-1.54745	6.95486e-11	5.48579e-10	154.472	103.72	0.57528	0.0857094	0.193516	EVM%20prediction%20Contig6.150	Contig6	455705	457092	-	1320	protein_coding	- && - && PF00535:Glycosyl transferase family 2	Glycos_transf_2
758	evm.TU.Contig6.120	797	803	1074	137	77	112	248	282	238	8.75512	8.18493	11.3088	2.78391	1.59446	2.31415	3.69478	4.67437	3.61435		150.284	632.65	-2.07306	5.97268e-23	4.59153e-22	308.386	727.945	-1.2401	4.39562e-10	3.19663e-09	225.713	121.655	0.890864	0.00205217	0.00957871	EVM%20prediction%20Contig6.120	Contig6	377240	381349	+	4110	protein_coding	- && - && PF13855:Leucine rich repeat	-
759	evm.TU.Contig4.908	1406	1313	1315	152	141	198	301	370	332	86.3662	74.8374	77.427	17.2716	16.3267	22.8766	25.076	34.2949	28.1933		226.915	955.426	-2.0742	6.53032e-36	7.75796e-35	403.022	1099.18	-1.44865	5.25477e-18	6.82838e-17	294.983	183.54	0.683948	0.00528573	0.0211838	EVM%20prediction%20Contig4.908	Contig4	2728992	2729726	+	735	protein_coding	- && - && -	-
760	evm.TU.Contig4.621	404	434	489	63	34	63	154	38	132	20.5406	20.4747	23.8314	5.92522	3.25861	6.02479	10.6191	2.91532	9.27803		73.8108	313.739	-2.08715	1.21245e-17	7.06338e-17	126.81	360.992	-1.50621	1.74138e-05	6.69614e-05	92.448	59.7511	0.631607	0.1983	0.357611	EVM%20prediction%20Contig4.621	Contig4	1904624	1905511	-	888	protein_coding	- && sp|Q9C1X5|YKW2_SCHPO Uncharacterized oxidoreductase P32A8.02 OS=Schizosaccharomyces pombe (strain 972 / ATCC 24843) OX=284812 GN=SPAP32A8.02 PE=3 SV=1 && PF00248:Aldo/keto reductase family	Aldo_ket_red
761	evm.TU.Contig5.69	231	305	260	39	46	10	114	100	110	9.5507	11.7009	10.304	2.98277	3.5851	0.777664	6.39236	6.23868	6.28731		43.7729	187.718	-2.09968	2.47821e-09	8.16579e-09	129.35	216.004	-0.739962	0.0046361	0.0105598	94.5874	35.3813	1.41801	0.00476852	0.0194882	EVM%20prediction%20Contig5.69	Contig5	227050	228141	+	1092	protein_coding	- && - && -	-
762	evm.TU.Contig3.802	524	694	799	58	86	95	265	66	139	18.9567	23.2963	27.7068	3.88142	5.86475	6.46433	13.002	3.60284	6.95176		110.607	475.763	-2.10592	6.25065e-21	4.34053e-20	183.945	547.497	-1.57124	2.08643e-06	9.37684e-06	134.158	89.3991	0.587499	0.171223	0.322055	EVM%20prediction%20Contig3.802	Contig3	2483267	2484514	-	1248	protein_coding	- && sp|Q7TNG8|LDHD_MOUSE Probable D-lactate dehydrogenase, mitochondrial OS=Mus musculus OX=10090 GN=Ldhd PE=1 SV=1 && PF02913:FAD linked oxidases, C-terminal domain|PF01565:FAD binding domain	FAD_binding_4
763	evm.TU.Contig8.393	385	436	545	73	44	45	159	158	159	17.828	18.7337	24.1906	6.2531	3.84073	3.91943	9.98554	11.04	10.1786		74.6187	322.768	-2.11165	1.07874e-17	6.30719e-17	190.499	371.406	-0.963752	2.27027e-05	8.50388e-05	139.353	60.4001	1.20534	0.000579943	0.00324169	EVM%20prediction%20Contig8.393	Contig8	1209872	1210846	+	975	protein_coding	- && - && PF05637:galactosyl transferase GMA12/MNN10 family	-
764	evm.TU.Contig6.1	849	885	1314	167	93	101	237	122	220	10.902	10.5447	16.1734	3.96684	2.25113	2.43942	4.12742	2.36389	3.90543		166.239	720.846	-2.11561	7.52505e-21	5.21056e-20	228.861	829.474	-1.85586	9.0757e-15	9.61529e-14	167.097	134.58	0.313134	0.341593	0.519923	EVM%20prediction%20Contig6.1	Contig6	30681	34285	+	3516	protein_coding	- && - && -	-
765	evm.TU.Contig4.543	490	482	516	55	47	72	150	133	188	97.0302	88.5632	97.942	20.1467	17.544	26.8171	40.2843	39.7404	51.4657		80.4053	352.181	-2.13126	3.73199e-22	2.74908e-21	187.751	405.193	-1.10918	3.50983e-07	1.75745e-06	137.233	65.0442	1.07765	0.00179403	0.00858151	EVM%20prediction%20Contig4.543	Contig4	1571953	1572386	+	228	protein_coding	- && - && -	-
766	evm.TU.Contig24.87	3392	3386	4249	423	404	462	587	680	722	95.7752	88.7115	114.999	22.0937	21.503	24.5362	22.4786	28.9718	28.1828		595.399	2609.25	-2.13175	8.18046e-54	1.53092e-52	797.428	3002.19	-1.91308	2.64123e-38	8.62091e-37	583.41	481.556	0.276365	0.106009	0.225565	EVM%20prediction%20Contig24.87	Contig24	240652	242250	-	1599	protein_coding	- && sp|Q9UBN7|HDAC6_HUMAN Histone deacetylase 6 OS=Homo sapiens OX=9606 GN=HDAC6 PE=1 SV=2 && PF00850:Histone deacetylase domain	Hist_deacetyl
767	evm.TU.Contig5.78	545	582	611	70	95	38	125	124	142	16.3062	16.1575	17.5229	3.87423	5.35797	2.1385	5.07224	5.59819	5.87346		93.6878	410.942	-2.13276	6.3311e-18	3.7722e-17	156.332	472.823	-1.59704	1.16352e-14	1.22466e-13	114.331	75.7114	0.594213	0.12417	0.254065	EVM%20prediction%20Contig5.78	Contig5	261526	263034	-	1509	protein_coding	- && - && -	-
768	evm.TU.Contig21.21	747	896	1006	116	99	93	289	320	254	19.3495	21.5353	24.9778	5.55825	4.83397	4.53106	10.1527	12.5074	9.0956		142.099	625.504	-2.13779	1.53145e-31	1.56108e-30	346.546	719.765	-1.05558	3.5068e-08	2.02955e-07	253.659	114.949	1.14096	1.39862e-05	0.000115535	EVM%20prediction%20Contig21.21	Contig21	52697	54439	-	1743	protein_coding	- && sp|Q84JB8|RUS3_ARATH Protein root UVB sensitive 3 OS=Arabidopsis thaliana OX=3702 GN=RUS3 PE=2 SV=1 && PF04884:Vitamin B6 photo-protection and homoeostasis	-
769	evm.TU.Contig4.542	3347	4250	5254	469	507	496	1263	1068	1055	40.9187	48.2115	61.5694	10.6065	11.6841	11.4056	20.9413	19.7019	17.8307		680.022	3032.77	-2.15709	2.43457e-45	3.74615e-44	1351.92	3490.02	-1.36824	3.08114e-19	4.23667e-18	988.711	549.875	0.846475	1.52695e-09	2.47877e-08	EVM%20prediction%20Contig4.542	Contig4	1567529	1571399	-	3693	protein_coding	- && sp|F4JKK0|SUD1_ARATH Probable E3 ubiquitin ligase SUD1 OS=Arabidopsis thaliana OX=3702 GN=SUD1 PE=1 SV=1 && PF12906:RING-variant domain	-
770	evm.TU.Contig3.712	106	127	109	20	7	12	26	59	29	3.63384	4.03979	3.58175	1.2683	0.452354	0.773767	1.20883	3.05198	1.37438		17.9417	80.7484	-2.16774	2.79729e-07	7.54506e-07	46.476	92.9096	-1.00438	0.0279716	0.0517574	34.0941	14.535	1.22686	0.0920502	1	EVM%20prediction%20Contig3.712	Contig3	2242408	2243724	+	1317	protein_coding	- && sp|P46905|YCCK_BACSU Uncharacterized oxidoreductase YccK OS=Bacillus subtilis (strain 168) OX=224308 GN=yccK PE=3 SV=2 && PF00248:Aldo/keto reductase family	Aldo_ket_red
771	evm.TU.Contig5.795	149	157	197	15	26	16	43	91	29	4.35415	4.25709	5.51813	0.810849	1.43222	0.879439	1.70419	4.01262	1.17156		26.3588	118.948	-2.17492	6.28367e-10	2.17705e-09	66.6302	136.866	-1.04278	0.017412	0.0342309	48.9103	21.2947	1.19708	0.0605284	0.149128	EVM%20prediction%20Contig5.795	Contig5	2427287	2428831	+	1545	protein_coding	- && - && PF00226:DnaJ domain	DnaJ
772	evm.TU.Contig14.83	2488	2984	3703	378	337	321	705	597	659	44.207	49.1966	63.0671	12.4241	11.2873	10.7279	16.9888	16.0061	16.1873		478.099	2166.57	-2.17993	7.37678e-46	1.159e-44	782.459	2493.14	-1.67179	1.6676e-28	3.53736e-27	572.138	386.723	0.565044	0.000510137	0.00290731	EVM%20prediction%20Contig14.83	Contig14	452894	455590	-	2541	protein_coding	- && - && PF01554:MatE	MatE
773	evm.TU.Contig6.178	588	640	828	62	80	88	114	33	138	15.8587	16.0164	21.4057	3.09324	4.06725	4.46418	4.16993	1.34299	5.14539		106.377	486.019	-2.19262	6.96681e-25	5.71857e-24	111.731	559.25	-2.31999	5.01014e-12	4.32487e-11	81.4503	85.9969	-0.075951	0.869566	0.92559	EVM%20prediction%20Contig6.178	Contig6	523172	524845	+	1674	protein_coding	- && sp|Q9C5W3|NADK2_ARATH NAD kinase 2, chloroplastic OS=Arabidopsis thaliana OX=3702 GN=NADK2 PE=1 SV=1 && PF01513:ATP-NAD kinase	NAD_kinase
774	novel.333	47	51	54	6	9	2	8	11	6	9.06834	9.13052	9.98693	2.14147	3.27335	0.725819	2.09341	3.20252	1.60041		7.84285	35.9328	-2.19519	0.000346131	0.000661553	10.1029	41.3442	-2.03841	0.00252578	0.00615354	7.4029	6.33595	0.221615	0.854938	1	-	Contig3	1829431	1829664	+	234	-	- && - && -	-
775	evm.TU.Contig6.194	348	512	541	60	68	27	80	48	104	15.9187	21.7317	23.7211	5.07705	5.86351	2.32306	4.96309	3.31314	6.57674		71.4686	330.066	-2.20697	2.33612e-15	1.19317e-14	91.8112	379.848	-2.04618	2.32085e-12	2.03604e-11	67.0271	57.7767	0.215224	0.653192	0.780514	EVM%20prediction%20Contig6.194	Contig6	582213	583199	-	987	protein_coding	- && sp|Q54GV7|SIR2D_DICDI NAD-dependent deacetylase sir2D OS=Dictyostelium discoideum OX=44689 GN=sir2D PE=2 SV=1 && PF02146:Sir2 family	SIR2
776	evm.TU.Contig4.515	341	311	408	48	27	42	82	71	40	8.62505	7.299	9.89181	2.24585	1.28733	1.99814	2.8129	2.70979	1.39867		53.9499	251.079	-2.21742	7.21584e-17	4.01322e-16	77.3193	288.877	-1.90243	1.04847e-09	7.24954e-09	56.595	43.6721	0.373248	0.45467	0.624554	EVM%20prediction%20Contig4.515	Contig4	1491068	1492926	+	1785	protein_coding	- && sp|Q9P1Y6|PHRF1_HUMAN PHD and RING finger domain-containing protein 1 OS=Homo sapiens OX=9606 GN=PHRF1 PE=1 SV=3 && PF00628:PHD-finger	PHD
777	evm.TU.Contig9.89	974	781	783	90	94	94	328	335	209	215.563	160.384	166.106	36.8459	39.216	39.1302	98.4516	111.874	63.9456		128.415	602.303	-2.22954	7.10317e-32	7.35664e-31	350.232	692.846	-0.98485	9.25617e-06	3.70171e-05	256.417	103.844	1.30345	5.18602e-06	4.70529e-05	EVM%20prediction%20Contig9.89	Contig9	288154	288437	+	204	protein_coding	- && - && -	-
778	evm.TU.Contig5.71	536	566	496	52	43	79	109	81	38	23.7952	23.3151	21.1064	4.27031	3.59843	6.59661	6.56273	5.426	2.33216		80.4438	377.9	-2.23257	4.42463e-22	3.24696e-21	91.1273	434.778	-2.25459	1.95835e-13	1.8871e-12	66.6906	65.079	0.0352453	0.941604	0.96791	EVM%20prediction%20Contig5.71	Contig5	245219	246235	+	1017	protein_coding	- && - && -	-
779	novel.29	4622	8280	5148	659	655	632	1349	1291	1202	99.7502	165.81	106.495	26.3088	26.6468	25.6549	39.4848	42.0417	35.8623		898.586	4239.62	-2.23828	2.3107e-40	3.13285e-39	1537.54	4879.05	-1.66616	9.44787e-23	1.53929e-21	1124.82	726.709	0.629953	1.47772e-06	1.47899e-05	-	Contig10	669702	671793	-	2092	-	- && - && -	-
780	evm.TU.Contig5.115	363	381	341	49	42	26	143	69	105	12.4442	12.1194	11.2053	3.10733	2.71412	1.67649	6.64859	3.56926	4.97621		53.9188	256.603	-2.24938	2.14744e-18	1.31091e-17	125.254	295.225	-1.23434	7.58566e-06	3.08972e-05	91.463	43.6158	1.06916	0.0150242	0.0504305	EVM%20prediction%20Contig5.115	Contig5	394634	395950	-	1317	protein_coding	- && sp|P87149|MRS2_SCHPO Mitochondrial inner membrane magnesium transporter mrs2 OS=Schizosaccharomyces pombe (strain 972 / ATCC 24843) OX=284812 GN=mrs2 PE=3 SV=1 && PF13833:EF-hand domain pair	-
781	evm.TU.Contig12.141	20	34	21	2	6	0	13	0	13	0.739537	1.16655	0.744316	0.136802	0.418217	0	0.651939	0	0.664542		3.6975	17.6268	-2.25456	0.013614	0.0207932	10.0636	20.2846	-1.0046	0.323436	0.413912	7.32229	2.98181	1.29882	0.455369	1	EVM%20prediction%20Contig12.141	Contig12	400034	401254	+	1221	protein_coding	- && - && -	-
782	evm.TU.Contig3.477	1289	1259	1405	113	168	140	303	235	312	101.565	92.0476	106.115	16.4703	24.9529	20.7486	32.3793	27.9401	33.9856		194.693	935.662	-2.26534	6.12232e-40	8.11898e-39	338.352	1076.51	-1.66883	3.5387e-25	6.44815e-24	247.294	157.345	0.652874	0.00996983	0.0359377	EVM%20prediction%20Contig3.477	Contig3	1597511	1598168	+	573	protein_coding	- && - && -	-
783	evm.TU.Contig7.429	20066	25025	24956	2603	2571	2187	4573	3041	4382	306.273	354.419	365.116	73.4942	73.9724	62.7863	94.6634	70.038	92.4632		3397.68	16531.8	-2.28261	1.11778e-84	4.63068e-83	4762.74	19022.9	-1.9977	3.6127e-54	2.23067e-52	3479.74	2747.77	0.340923	0.00518996	0.0208718	EVM%20prediction%20Contig7.429	Contig7	1415973	1419075	+	2958	protein_coding	- && - && PF01764:Lipase (class 3)	Lipase_3
784	evm.TU.Contig3.367	353	421	468	36	35	58	94	88	77	6.78481	7.50828	8.62217	1.27996	1.26809	2.09681	2.45033	2.5522	2.04599		59.6634	293.289	-2.29847	1.14953e-19	7.54473e-19	103.655	337.484	-1.70386	1.04251e-11	8.73471e-11	75.8359	48.2565	0.652155	0.129668	0.262207	EVM%20prediction%20Contig3.367	Contig3	1270816	1273385	+	2349	protein_coding	- && - && PF13191:AAA ATPase domain|PF14630:Origin recognition complex (ORC) subunit 5 C-terminus	-
785	evm.TU.Contig4.511	886	941	1088	97	97	109	273	116	295	11.2144	11.0517	13.2002	2.27115	2.31438	2.595	4.68639	2.21549	5.16195		139.982	689.276	-2.30008	1.38977e-39	1.83299e-38	269.447	793.09	-1.55557	8.05929e-10	5.67369e-09	196.596	113.208	0.797697	0.0165145	0.0543561	EVM%20prediction%20Contig4.511	Contig4	1465978	1469680	-	3567	protein_coding	- && sp|P74143|DNAG_SYNY3 DNA primase OS=Synechocystis sp. (strain PCC 6803 / Kazusa) OX=1111708 GN=dnaG PE=3 SV=1 && PF08275:DNA primase catalytic core, N-terminal domain|PF01807:CHC2 zinc finger|PF13155:Toprim-like	-
786	evm.TU.Contig8.186	1049	1055	1067	137	91	100	261	229	234	28.967	27.0319	28.2423	6.9981	4.73685	5.19394	9.77467	9.54186	8.93291		151.197	750.325	-2.31016	4.33827e-39	5.66781e-38	289.177	863.265	-1.57782	1.88571e-22	3.04162e-21	211.488	122.363	0.789076	0.00366719	0.0156603	EVM%20prediction%20Contig8.186	Contig8	630474	632178	+	1635	protein_coding	- && - && PF00856:SET domain	SET
787	evm.TU.Contig6.11	299	343	483	39	20	57	65	80	88	5.81373	6.18832	9.002	1.40275	0.73305	2.08462	1.71408	2.34716	2.36546		53.5929	265.792	-2.31048	6.24487e-14	2.92312e-13	93.4612	305.859	-1.71172	2.80673e-09	1.84339e-08	68.3786	43.383	0.656131	0.181384	0.335411	EVM%20prediction%20Contig6.11	Contig6	65249	67570	-	2322	protein_coding	- && sp|Q08773|ISW2_YEAST ISWI chromatin-remodeling complex ATPase ISW2 OS=Saccharomyces cerevisiae (strain ATCC 204508 / S288c) OX=559292 GN=ISW2 PE=1 SV=1 && PF00271:Helicase conserved C-terminal domain|PF00176:SNF2 family N-terminal domain	SNF2_N
788	evm.TU.Contig7.489	100	113	110	14	0	19	8	17	26	5.74412	6.02278	6.05653	1.48759	0	2.05279	0.623228	1.47347	2.06465		15.2217	76.3196	-2.32579	0.0444588	0.0621641	20.4974	87.8134	-2.10144	4.75189e-05	0.000168857	14.9931	12.3393	0.280554	0.798806	1	EVM%20prediction%20Contig7.489	Contig7	1602479	1603264	+	786	protein_coding	- && - && -	-
789	evm.TU.Contig11.181	659	891	941	99	96	56	200	110	182	14.2495	17.8767	19.5035	3.95988	3.91297	2.27757	5.86514	3.58903	5.44046		115.732	587.393	-2.34305	2.61337e-27	2.32422e-26	194.707	675.95	-1.79361	2.0281e-15	2.24948e-14	142.189	93.5938	0.604143	0.0820694	0.187342	EVM%20prediction%20Contig11.181	Contig11	500442	502529	+	2088	protein_coding	- && - && -	-
790	novel.303	53	69	97	9	1	12	30	0	20	0.956771	1.15578	1.67846	0.300543	0.0340292	0.407457	0.734492	0	0.499127		10.1502	51.6746	-2.34763	5.25069e-05	0.000110918	19.3064	59.4688	-1.61645	0.0391095	0.0692976	14.048	8.22536	0.77552	0.546738	1	-	Contig29	176399	179299	+	2501	-	- && - && -	-
791	evm.TU.Contig7.176	14989	19778	19704	1607	1973	1878	2558	2486	3036	905.936	1109.18	1141.53	179.669	224.788	213.496	209.681	226.723	253.674		2522.78	12847.4	-2.34847	1.71363e-73	5.32433e-72	3228.15	14783.9	-2.19528	2.02898e-72	2.42826e-70	2360.51	2039.52	0.210881	0.0770466	0.179297	EVM%20prediction%20Contig7.176	Contig7	640693	641439	-	747	protein_coding	- && - && -	-
792	evm.TU.Contig28.49	28052	35848	39515	3214	3629	3392	2816	2722	3215	393.449	466.536	531.245	83.3877	95.9471	89.4848	53.5662	57.608	62.3383		4728.66	24401.8	-2.36751	1.21934e-77	4.19158e-76	3497.62	28080	-3.00513	1.06612e-130	6.45935e-128	2557.69	3823.35	-0.580034	9.46226e-09	1.34404e-07	EVM%20prediction%20Contig28.49	Contig28	139871	143227	-	3219	protein_coding	- && sp|P63688|CTPF_MYCBO Probable cation-transporting ATPase F OS=Mycobacterium bovis (strain ATCC BAA-935 / AF2122/97) OX=233413 GN=ctpF PE=3 SV=1 && PF00702:haloacid dehalogenase-like hydrolase|PF00689:Cation transporting ATPase, C-terminus|PF00122:E1-	E1-E2_ATPase
793	evm.TU.Contig7.304	401	422	534	59	26	49	144	176	160	4.98339	4.86618	6.36107	1.35632	0.609079	1.14537	2.42704	3.30037	2.74884		61.7509	320.904	-2.37651	2.19328e-19	1.40899e-18	192.835	369.245	-0.938489	6.13302e-05	0.000212866	141.137	50.0046	1.49608	0.00010342	0.000698308	EVM%20prediction%20Contig7.304	Contig7	1011351	1014983	+	3633	protein_coding	- && - && -	-
794	evm.TU.Contig16.281	15587	17554	18385	1249	2006	1781	2621	2149	2326	347.009	362.618	392.328	51.4365	84.1839	74.5779	79.1368	72.1911	71.5874		2330.06	12175.4	-2.38563	2.48402e-54	4.69398e-53	2830.33	14009.3	-2.30724	1.91542e-113	7.14158e-111	2069.51	1882.91	0.136423	0.362586	0.540573	EVM%20prediction%20Contig16.281	Contig16	830691	832801	+	2028	protein_coding	- && sp|Q5BLE8|RETST_DANRE All-trans-retinol 13,14-reductase OS=Danio rerio OX=7955 GN=retsat PE=1 SV=1 && PF13450:NAD(P)-binding Rossmann-like domain	-
795	novel.349	55	41	49	4	0	10	22	18	8	0.76974	0.532428	0.657333	0.103555	0	0.263239	0.417578	0.380123	0.154782		6.47916	34.4349	-2.41099	0.000638645	0.00118059	19.2266	39.6118	-1.0433	0.102726	0.157992	14.0751	5.24889	1.42368	0.238681	1	-	Contig3	2683026	2691753	+	3226	-	- && - && PF02544:3-oxo-5-alpha-steroid 4-dehydrogenase	-
796	evm.TU.Contig21.103	5522	7409	8581	752	595	692	1956	1436	1640	37.0503	46.1265	55.1876	9.3335	7.52545	8.73313	17.7991	14.5385	15.2121		940.972	5073.51	-2.43072	2.23478e-58	4.69934e-57	2003.1	5838.53	-1.54322	1.28893e-25	2.39365e-24	1464.25	761.292	0.943823	5.965e-12	1.38955e-10	EVM%20prediction%20Contig21.103	Contig21	298846	306033	+	6729	protein_coding	- && - && -	-
797	evm.TU.Contig17.4	1093	1406	1583	131	145	103	382	305	208	25.5819	30.5347	35.5143	5.67174	6.39737	4.5344	12.1258	10.7717	6.73017		174.955	963.134	-2.46073	7.35974e-42	1.02508e-40	357.689	1108.32	-1.63179	1.90892e-14	1.97973e-13	261.704	141.456	0.887306	0.00179032	0.00857256	EVM%20prediction%20Contig17.4	Contig17	9876	11804	-	1929	protein_coding	- && - && -	-
798	evm.TU.Contig6.459	384	422	497	45	50	26	101	42	131	37.7715	38.516	46.8595	8.18798	9.27093	4.81033	13.4737	6.23379	17.8137		55.8161	307.984	-2.46349	4.9083e-22	3.59645e-21	107.858	354.38	-1.71311	9.89548e-08	5.40128e-07	78.6742	45.1265	0.803313	0.103588	0.22179	EVM%20prediction%20Contig6.459	Contig6	1439681	1440271	+	459	protein_coding	- && - && -	-
799	evm.TU.Contig12.16	6248	6878	5240	408	597	596	511	549	559	631.072	644.608	507.315	76.2307	113.667	113.228	69.9991	83.672	78.0547		740.685	4340.92	-2.55134	9.27504e-59	1.97609e-57	648.621	4994.23	-2.94544	2.87885e-108	7.9736e-106	474.525	598.653	-0.33552	0.0759663	0.177185	EVM%20prediction%20Contig12.16	Contig12	55044	55490	-	447	protein_coding	- && - && PF00571:CBS domain	CBS
800	evm.TU.Contig11.221	21501	24557	24156	1885	1931	2202	1782	1748	1960	849.294	900.058	914.603	137.734	143.781	163.601	95.4642	104.186	107.03		2780.69	16588.3	-2.5767	3.1036e-121	3.53956e-119	2195.03	19086.7	-3.12038	6.59628e-219	3.19722e-215	1605.35	2248.76	-0.486336	1.66153e-05	0.000135215	EVM%20prediction%20Contig11.221	Contig11	620493	621782	-	1143	protein_coding	- && sp|P08594|AQL1_THEAQ Aqualysin-1 OS=Thermus aquaticus OX=271 GN=pstI PE=1 SV=2 && PF00082:Subtilase family	Peptidase_S8
801	evm.TU.Contig3.106	17290	15846	17412	1146	1491	1626	1805	1714	2287	710.949	604.587	686.278	87.1685	115.569	125.757	100.659	106.347	130.005		1971.7	11974	-2.6025	7.43245e-78	2.58244e-76	2317.41	13775.9	-2.57149	2.79668e-98	5.76831e-96	1694.21	1593.93	0.0881318	0.551223	0.702832	EVM%20prediction%20Contig3.106	Contig3	337101	338198	+	1098	protein_coding	- && sp|A8C7S1|EASG_CLAFS Agroclavine dehydrogenase OS=Claviceps fusiformis OX=40602 GN=easG PE=3 SV=1 && PF13460:NAD(P)H-binding	-
802	evm.TU.Contig3.334	1267	1820	1823	161	130	121	407	452	318	35.6408	47.5048	49.1548	8.37776	6.89341	6.40213	15.5274	19.1858	12.3665		190.019	1156.98	-2.60581	7.42778e-50	1.27217e-48	473.06	1331.44	-1.49391	3.15183e-15	3.44075e-14	346.336	153.729	1.17087	2.24444e-06	2.17851e-05	EVM%20prediction%20Contig3.334	Contig3	1173293	1174897	+	1605	protein_coding	- && - && -	-
803	evm.TU.Contig21.165	65893	76270	81976	4831	7219	6583	9262	8249	9796	3138.17	3370.44	3742.25	425.604	648.089	589.698	598.24	592.8	644.964		8619.08	52946.3	-2.61895	1.43437e-72	4.34525e-71	10898.7	60922.9	-2.48281	4.48157e-131	2.89629e-128	7968.8	6965.85	0.194092	0.119901	0.247395	EVM%20prediction%20Contig21.165	Contig21	487309	488405	-	948	protein_coding	- && - && -	-
804	evm.TU.Contig3.583	1820	2162	2811	168	219	175	619	307	484	36.5691	40.3082	54.1392	6.24429	8.29482	6.61378	16.8681	9.30788	13.4443		259.716	1604.28	-2.6272	2.04997e-50	3.55498e-49	557.286	1846.11	-1.72695	3.00314e-17	3.7516e-16	406.939	209.935	0.955798	9.33127e-05	0.000638391	EVM%20prediction%20Contig3.583	Contig3	1909905	1912307	-	2247	protein_coding	- && - && -	-
805	evm.TU.Contig5.609	373	364	481	24	46	30	75	71	47	14.3568	13	17.746	1.7088	3.33753	2.17189	3.9151	4.12359	2.50089		46.2686	288.276	-2.64052	3.41634e-22	2.52617e-21	77.3845	331.69	-2.10108	1.59151e-13	1.54435e-12	56.6417	37.3747	0.599269	0.23433	0.402708	EVM%20prediction%20Contig5.609	Contig5	1856098	1857270	-	1173	protein_coding	- && - && -	-
806	evm.TU.Contig6.335	3532	5639	5225	459	324	256	1032	887	1030	88.1511	130.588	124.998	21.191	15.2431	12.0175	34.9318	33.4042	35.538		478.619	3388.04	-2.82318	1.84179e-51	3.27602e-50	1176.57	3899.09	-1.72854	1.13898e-30	2.59794e-29	860.257	387.311	1.15105	1.98316e-09	3.14271e-08	EVM%20prediction%20Contig6.335	Contig6	1036530	1038463	+	1809	protein_coding	- && sp|Q08CX5|TBC24_XENTR TBC1 domain family member 24 OS=Xenopus tropicalis OX=8364 GN=tbc1d24 PE=2 SV=1 && PF07534:TLD|PF00566:Rab-GTPase-TBC domain	TBC
807	evm.TU.Contig7.347	2305	3949	3633	216	241	208	237	237	291	70.3637	111.856	106.304	12.1973	13.868	11.9429	9.81204	10.9168	12.2806		307.15	2325.12	-2.92048	2.22563e-63	5.34041e-62	305.741	2675.95	-3.12992	8.46135e-67	7.96352e-65	223.573	248.346	-0.151765	0.498426	0.660551	EVM%20prediction%20Contig7.347	Contig7	1144399	1145877	+	1479	protein_coding	- && sp|Q5REV9|NPT2B_PONAB Sodium-dependent phosphate transport protein 2B OS=Pongo abelii OX=9601 GN=SLC34A2 PE=2 SV=1 && PF02690:Na+/Pi-cotransporter	Na_Pi_cotrans
808	evm.TU.Contig17.39	102	88	123	10	5	6	30	11	30	2.62852	2.10421	3.03826	0.476698	0.242886	0.290825	1.0485	0.427734	1.06876		9.6678	74.1834	-2.93688	1.56192e-09	5.22113e-09	27.917	85.3499	-1.60688	0.0011455	0.00305069	20.3644	7.82806	1.38091	0.120507	1	EVM%20prediction%20Contig17.39	Contig17	117080	118977	+	1752	protein_coding	- && - && PF13191:AAA ATPase domain	-
809	novel.535	1399	1882	2069	127	98	120	456	206	384	81.5008	101.732	115.535	13.6861	10.7619	13.149	36.0282	18.1084	30.926		159.219	1261.68	-2.9861	4.104e-64	1.00719e-62	412.689	1451.9	-1.8134	9.96965e-17	1.20356e-15	301.25	128.822	1.22662	1.71508e-05	0.00013933	-	Contig6	272987	273895	+	775	-	- && - && -	-
810	evm.TU.Contig21.47	1157	1310	1878	119	88	69	314	445	218	14.8951	15.6486	23.1747	2.83392	2.13556	1.67081	5.48243	8.6445	3.87986		127.17	1026.69	-3.0123	5.77848e-45	8.75259e-44	395.338	1181.46	-1.58071	2.16147e-10	1.61676e-09	289.753	102.9	1.49226	4.5445e-06	4.1597e-05	EVM%20prediction%20Contig21.47	Contig21	143451	149848	+	3507	protein_coding	- && sp|Q9M0E5|VPS15_ARATH Serine/threonine-protein kinase VPS15 OS=Arabidopsis thaliana OX=3702 GN=VPS15 PE=1 SV=1 && PF00069:Protein kinase domain	Pkinase
811	evm.TU.Contig17.97	1618	2032	2304	141	106	126	385	242	331	50.8355	59.2391	69.3873	8.19482	6.27791	7.44609	16.4053	11.4729	14.3769		172.101	1405.2	-3.02915	4.17029e-71	1.21038e-69	380.138	1617.01	-2.08751	1.48912e-32	3.70141e-31	277.734	139.25	0.996699	7.86642e-05	0.000546194	EVM%20prediction%20Contig17.97	Contig17	288422	290244	+	1437	protein_coding	- && - && -	-
812	evm.TU.Contig22.116	473	532	524	19	37	36	103	0	73	18.9321	19.758	20.1037	1.40677	2.79163	2.71024	5.59123	0	4.03932		42.6083	361.298	-3.08628	2.4953e-34	2.816e-33	67.9828	415.71	-2.61185	0.0980463	0.151904	49.4662	34.4244	0.523598	0.74612	0.846608	EVM%20prediction%20Contig22.116	Contig22	356055	357182	-	1128	protein_coding	- && sp|Q22915|MEMO1_CAEEL Protein memo-1 homolog OS=Caenorhabditis elegans OX=6239 GN=memo-1 PE=1 SV=3 && PF01875:Memo-like protein	-
813	evm.TU.Contig16.284	129	121	142	11	7	4	21	0	15	7.40991	6.44917	7.81843	1.16882	0.757951	0.432167	1.63597	0	1.19114		10.12	92.8281	-3.19363	2.71461e-12	1.13233e-11	13.9062	106.801	-2.92815	3.93316e-06	1.68783e-05	10.1185	8.19128	0.30871	0.807775	1	EVM%20prediction%20Contig16.284	Contig16	853929	854800	-	786	protein_coding	- && - && -	-
814	evm.TU.Contig23.74	1421	1879	2721	117	104	84	341	190	386	65.5996	80.4876	120.405	9.99135	9.05025	7.29382	21.3498	13.2352	24.6345		140.684	1420.52	-3.33553	1.32647e-55	2.60829e-54	362.67	1634.81	-2.17125	2.91349e-20	4.17802e-19	264.774	113.795	1.21907	2.89586e-05	0.000223559	EVM%20prediction%20Contig23.74	Contig23	245718	246695	+	978	protein_coding	- && sp|Q3AV44|PNP_SYNS9 Polyribonucleotide nucleotidyltransferase OS=Synechococcus sp. (strain CC9902) OX=316279 GN=pnp PE=3 SV=1 && PF00575:S1 RNA binding domain	S1
815	novel.345	164	217	174	10	8	8	29	18	6	16.6766	20.4747	16.9598	1.88102	1.53346	1.53011	3.99939	2.76188	0.843457		11.9936	130.875	-3.44717	8.39872e-18	4.94636e-17	21.12	150.592	-2.83325	1.74635e-09	1.17563e-08	15.4532	9.70318	0.671314	0.477177	1	-	Contig3	2484517	2484960	+	444	-	- && - && -	-
816	novel.546	458	509	717	13	29	35	78	39	43	13.8501	14.2823	20.7832	0.727211	1.65312	1.99078	3.199	1.77959	1.79764		35.6961	397.994	-3.48168	7.65978e-33	8.23214e-32	63.3113	457.98	-2.85117	3.25834e-22	5.17809e-21	46.2515	28.8391	0.683259	0.242878	0.41268	-	Contig6	1434914	1437929	+	1493	-	- && - && -	-
817	novel.387	268	238	259	18	6	8	23	91	34	10.6139	8.74608	9.83216	1.3187	0.447932	0.595936	1.23538	5.43816	1.86152		14.7035	181.29	-3.61919	2.38017e-22	1.77761e-21	60.9409	208.564	-1.78091	5.06409e-05	0.000178839	44.7693	11.9138	1.90624	0.0119374	0.042038	-	Contig30	303887	305026	+	1140	-	- && - && -	-
818	novel.177	26	30	32	2	1	0	4	8	3	3.36352	3.60112	3.96806	0.47861	0.24386	0	0.701801	1.56164	0.536526		1.37441	20.7882	-3.91035	0.000284558	0.00055027	6.11814	23.9199	-1.97659	0.025263	0.047351	4.48936	1.11323	2.0059	0.311006	1	-	Contig21	705976	706480	+	349	-	- && - && -	-
