# Supplementary material for: The draft genome of Nitzschia closterium f. minutissima and transcriptome analysis reveals novel insights into diatom biosilicification
Source: BMC Genomics. 2024 Jun 5;25:560. doi: 10.1186/s12864-024-10479-9 (PMC11151724; doi:10.1186/s12864-024-10479-9)
Supplement: Supplementary file 3 — Supplementary Material 3 [file 12864_2024_10479_MOESM3_ESM.xlsx]

## Sheet: GO_enrich_of_all_genes_GOenrich
Table S4 significant GO enrichment terms
Category	GOID	Description	GeneRatio	BgRatio	pvalue	padj	geneID	geneName	Count
BP	GO:0006820	anion transport	10/172	40/2212	0.000676539	0.0736601	evm.TU.Contig27.2/evm.TU.Contig27.3/evm.TU.Contig19.59/evm.TU.Contig10.295/evm.TU.Contig10.368/evm.TU.Contig10.369/evm.TU.Contig6.192/evm.TU.Contig23.11/evm.TU.Contig10.370/evm.TU.Contig7.347	EVM%20prediction%20Contig27.2/EVM%20prediction%20Contig27.3/EVM%20prediction%20Contig19.59/EVM%20prediction%20Contig10.295/EVM%20prediction%20Contig10.368/EVM%20prediction%20Contig10.369/EVM%20prediction%20Contig6.192/EVM%20prediction%20Contig23.11/EVM%20prediction%20Contig10.370/EVM%20prediction%20Contig7.347	10
BP	GO:0019438	aromatic compound biosynthetic process	35/172	273/2212	0.00126786	0.0736601	evm.TU.Contig18.218/evm.TU.Contig11.275/evm.TU.Contig29.72/novel.463/novel.146/evm.TU.Contig3.385/evm.TU.Contig25.153/evm.TU.Contig8.409/evm.TU.Contig9.56/evm.TU.Contig8.3/evm.TU.Contig23.172/evm.TU.Contig5.462/evm.TU.Contig40.4/novel.136/evm.TU.Contig5.745/evm.TU.Contig17.179/evm.TU.Contig11.12/evm.TU.Contig47.10/evm.TU.Contig18.94/evm.TU.Contig23.204/evm.TU.Contig25.38/evm.TU.Contig7.340/evm.TU…	EVM%20prediction%20Contig18.218/EVM%20prediction%20Contig11.275/EVM%20prediction%20Contig29.72/-/-/EVM%20prediction%20Contig3.385/EVM%20prediction%20Contig25.153/EVM%20prediction%20Contig8.409/EVM%20prediction%20Contig9.56/EVM%20prediction%20Contig8.3/EVM%20prediction%20Contig23.172/EVM%20prediction%20Contig5.462/EVM%20prediction%20Contig40.4/-/EVM%20prediction%20Contig5.745/EVM%20prediction%20Co…	35
BP	GO:0018130	heterocycle biosynthetic process	35/172	277/2212	0.00165639	0.0736601	evm.TU.Contig18.218/evm.TU.Contig11.275/evm.TU.Contig29.72/novel.463/novel.146/evm.TU.Contig3.385/evm.TU.Contig25.153/evm.TU.Contig8.409/evm.TU.Contig9.56/evm.TU.Contig8.3/evm.TU.Contig23.172/evm.TU.Contig5.462/evm.TU.Contig40.4/novel.136/evm.TU.Contig5.745/evm.TU.Contig17.179/evm.TU.Contig11.12/evm.TU.Contig47.10/evm.TU.Contig18.94/evm.TU.Contig23.204/evm.TU.Contig25.38/evm.TU.Contig7.340/evm.TU…	EVM%20prediction%20Contig18.218/EVM%20prediction%20Contig11.275/EVM%20prediction%20Contig29.72/-/-/EVM%20prediction%20Contig3.385/EVM%20prediction%20Contig25.153/EVM%20prediction%20Contig8.409/EVM%20prediction%20Contig9.56/EVM%20prediction%20Contig8.3/EVM%20prediction%20Contig23.172/EVM%20prediction%20Contig5.462/EVM%20prediction%20Contig40.4/-/EVM%20prediction%20Contig5.745/EVM%20prediction%20Co…	35
BP	GO:0034654	nucleobase-containing compound biosynthetic process	31/172	237/2212	0.00180685	0.0736601	evm.TU.Contig18.218/evm.TU.Contig11.275/evm.TU.Contig29.72/novel.463/novel.146/evm.TU.Contig3.385/evm.TU.Contig25.153/evm.TU.Contig9.56/evm.TU.Contig8.3/evm.TU.Contig23.172/evm.TU.Contig5.462/evm.TU.Contig40.4/novel.136/evm.TU.Contig5.745/evm.TU.Contig17.179/evm.TU.Contig11.12/evm.TU.Contig47.10/evm.TU.Contig18.94/evm.TU.Contig23.204/evm.TU.Contig25.38/evm.TU.Contig7.340/evm.TU.Contig3.387/evm.TU…	EVM%20prediction%20Contig18.218/EVM%20prediction%20Contig11.275/EVM%20prediction%20Contig29.72/-/-/EVM%20prediction%20Contig3.385/EVM%20prediction%20Contig25.153/EVM%20prediction%20Contig9.56/EVM%20prediction%20Contig8.3/EVM%20prediction%20Contig23.172/EVM%20prediction%20Contig5.462/EVM%20prediction%20Contig40.4/-/EVM%20prediction%20Contig5.745/EVM%20prediction%20Contig17.179/EVM%20prediction%20C…	31
BP	GO:1901362	organic cyclic compound biosynthetic process	35/172	287/2212	0.00311332	0.0736601	evm.TU.Contig18.218/evm.TU.Contig11.275/evm.TU.Contig29.72/novel.463/novel.146/evm.TU.Contig3.385/evm.TU.Contig25.153/evm.TU.Contig8.409/evm.TU.Contig9.56/evm.TU.Contig8.3/evm.TU.Contig23.172/evm.TU.Contig5.462/evm.TU.Contig40.4/novel.136/evm.TU.Contig5.745/evm.TU.Contig17.179/evm.TU.Contig11.12/evm.TU.Contig47.10/evm.TU.Contig18.94/evm.TU.Contig23.204/evm.TU.Contig25.38/evm.TU.Contig7.340/evm.TU…	EVM%20prediction%20Contig18.218/EVM%20prediction%20Contig11.275/EVM%20prediction%20Contig29.72/-/-/EVM%20prediction%20Contig3.385/EVM%20prediction%20Contig25.153/EVM%20prediction%20Contig8.409/EVM%20prediction%20Contig9.56/EVM%20prediction%20Contig8.3/EVM%20prediction%20Contig23.172/EVM%20prediction%20Contig5.462/EVM%20prediction%20Contig40.4/-/EVM%20prediction%20Contig5.745/EVM%20prediction%20Co…	35
BP	GO:0006355	regulation of transcription, DNA-templated	19/172	127/2212	0.00338878	0.0736601	evm.TU.Contig11.275/evm.TU.Contig29.72/evm.TU.Contig3.385/evm.TU.Contig25.153/evm.TU.Contig9.56/evm.TU.Contig23.172/evm.TU.Contig17.179/evm.TU.Contig11.12/evm.TU.Contig18.94/evm.TU.Contig23.204/evm.TU.Contig25.38/evm.TU.Contig7.340/evm.TU.Contig3.387/evm.TU.Contig12.86/evm.TU.Contig10.188/evm.TU.Contig12.87/evm.TU.Contig21.237/evm.TU.Contig9.268/evm.TU.Contig4.251	EVM%20prediction%20Contig11.275/EVM%20prediction%20Contig29.72/EVM%20prediction%20Contig3.385/EVM%20prediction%20Contig25.153/EVM%20prediction%20Contig9.56/EVM%20prediction%20Contig23.172/EVM%20prediction%20Contig17.179/EVM%20prediction%20Contig11.12/EVM%20prediction%20Contig18.94/EVM%20prediction%20Contig23.204/EVM%20prediction%20Contig25.38/EVM%20prediction%20Contig7.340/EVM%20prediction%20Cont…	19
BP	GO:0051252	regulation of RNA metabolic process	19/172	127/2212	0.00338878	0.0736601	evm.TU.Contig11.275/evm.TU.Contig29.72/evm.TU.Contig3.385/evm.TU.Contig25.153/evm.TU.Contig9.56/evm.TU.Contig23.172/evm.TU.Contig17.179/evm.TU.Contig11.12/evm.TU.Contig18.94/evm.TU.Contig23.204/evm.TU.Contig25.38/evm.TU.Contig7.340/evm.TU.Contig3.387/evm.TU.Contig12.86/evm.TU.Contig10.188/evm.TU.Contig12.87/evm.TU.Contig21.237/evm.TU.Contig9.268/evm.TU.Contig4.251	EVM%20prediction%20Contig11.275/EVM%20prediction%20Contig29.72/EVM%20prediction%20Contig3.385/EVM%20prediction%20Contig25.153/EVM%20prediction%20Contig9.56/EVM%20prediction%20Contig23.172/EVM%20prediction%20Contig17.179/EVM%20prediction%20Contig11.12/EVM%20prediction%20Contig18.94/EVM%20prediction%20Contig23.204/EVM%20prediction%20Contig25.38/EVM%20prediction%20Contig7.340/EVM%20prediction%20Cont…	19
BP	GO:1903506	regulation of nucleic acid-templated transcription	19/172	127/2212	0.00338878	0.0736601	evm.TU.Contig11.275/evm.TU.Contig29.72/evm.TU.Contig3.385/evm.TU.Contig25.153/evm.TU.Contig9.56/evm.TU.Contig23.172/evm.TU.Contig17.179/evm.TU.Contig11.12/evm.TU.Contig18.94/evm.TU.Contig23.204/evm.TU.Contig25.38/evm.TU.Contig7.340/evm.TU.Contig3.387/evm.TU.Contig12.86/evm.TU.Contig10.188/evm.TU.Contig12.87/evm.TU.Contig21.237/evm.TU.Contig9.268/evm.TU.Contig4.251	EVM%20prediction%20Contig11.275/EVM%20prediction%20Contig29.72/EVM%20prediction%20Contig3.385/EVM%20prediction%20Contig25.153/EVM%20prediction%20Contig9.56/EVM%20prediction%20Contig23.172/EVM%20prediction%20Contig17.179/EVM%20prediction%20Contig11.12/EVM%20prediction%20Contig18.94/EVM%20prediction%20Contig23.204/EVM%20prediction%20Contig25.38/EVM%20prediction%20Contig7.340/EVM%20prediction%20Cont…	19
BP	GO:2001141	regulation of RNA biosynthetic process	19/172	127/2212	0.00338878	0.0736601	evm.TU.Contig11.275/evm.TU.Contig29.72/evm.TU.Contig3.385/evm.TU.Contig25.153/evm.TU.Contig9.56/evm.TU.Contig23.172/evm.TU.Contig17.179/evm.TU.Contig11.12/evm.TU.Contig18.94/evm.TU.Contig23.204/evm.TU.Contig25.38/evm.TU.Contig7.340/evm.TU.Contig3.387/evm.TU.Contig12.86/evm.TU.Contig10.188/evm.TU.Contig12.87/evm.TU.Contig21.237/evm.TU.Contig9.268/evm.TU.Contig4.251	EVM%20prediction%20Contig11.275/EVM%20prediction%20Contig29.72/EVM%20prediction%20Contig3.385/EVM%20prediction%20Contig25.153/EVM%20prediction%20Contig9.56/EVM%20prediction%20Contig23.172/EVM%20prediction%20Contig17.179/EVM%20prediction%20Contig11.12/EVM%20prediction%20Contig18.94/EVM%20prediction%20Contig23.204/EVM%20prediction%20Contig25.38/EVM%20prediction%20Contig7.340/EVM%20prediction%20Cont…	19
BP	GO:0010468	regulation of gene expression	19/172	130/2212	0.00443378	0.0736601	evm.TU.Contig11.275/evm.TU.Contig29.72/evm.TU.Contig3.385/evm.TU.Contig25.153/evm.TU.Contig9.56/evm.TU.Contig23.172/evm.TU.Contig17.179/evm.TU.Contig11.12/evm.TU.Contig18.94/evm.TU.Contig23.204/evm.TU.Contig25.38/evm.TU.Contig7.340/evm.TU.Contig3.387/evm.TU.Contig12.86/evm.TU.Contig10.188/evm.TU.Contig12.87/evm.TU.Contig21.237/evm.TU.Contig9.268/evm.TU.Contig4.251	EVM%20prediction%20Contig11.275/EVM%20prediction%20Contig29.72/EVM%20prediction%20Contig3.385/EVM%20prediction%20Contig25.153/EVM%20prediction%20Contig9.56/EVM%20prediction%20Contig23.172/EVM%20prediction%20Contig17.179/EVM%20prediction%20Contig11.12/EVM%20prediction%20Contig18.94/EVM%20prediction%20Contig23.204/EVM%20prediction%20Contig25.38/EVM%20prediction%20Contig7.340/EVM%20prediction%20Cont…	19
BP	GO:0019219	regulation of nucleobase-containing compound metabolic process	19/172	130/2212	0.00443378	0.0736601	evm.TU.Contig11.275/evm.TU.Contig29.72/evm.TU.Contig3.385/evm.TU.Contig25.153/evm.TU.Contig9.56/evm.TU.Contig23.172/evm.TU.Contig17.179/evm.TU.Contig11.12/evm.TU.Contig18.94/evm.TU.Contig23.204/evm.TU.Contig25.38/evm.TU.Contig7.340/evm.TU.Contig3.387/evm.TU.Contig12.86/evm.TU.Contig10.188/evm.TU.Contig12.87/evm.TU.Contig21.237/evm.TU.Contig9.268/evm.TU.Contig4.251	EVM%20prediction%20Contig11.275/EVM%20prediction%20Contig29.72/EVM%20prediction%20Contig3.385/EVM%20prediction%20Contig25.153/EVM%20prediction%20Contig9.56/EVM%20prediction%20Contig23.172/EVM%20prediction%20Contig17.179/EVM%20prediction%20Contig11.12/EVM%20prediction%20Contig18.94/EVM%20prediction%20Contig23.204/EVM%20prediction%20Contig25.38/EVM%20prediction%20Contig7.340/EVM%20prediction%20Cont…	19
BP	GO:0009889	regulation of biosynthetic process	19/172	131/2212	0.00483658	0.0736601	evm.TU.Contig11.275/evm.TU.Contig29.72/evm.TU.Contig3.385/evm.TU.Contig25.153/evm.TU.Contig9.56/evm.TU.Contig23.172/evm.TU.Contig17.179/evm.TU.Contig11.12/evm.TU.Contig18.94/evm.TU.Contig23.204/evm.TU.Contig25.38/evm.TU.Contig7.340/evm.TU.Contig3.387/evm.TU.Contig12.86/evm.TU.Contig10.188/evm.TU.Contig12.87/evm.TU.Contig21.237/evm.TU.Contig9.268/evm.TU.Contig4.251	EVM%20prediction%20Contig11.275/EVM%20prediction%20Contig29.72/EVM%20prediction%20Contig3.385/EVM%20prediction%20Contig25.153/EVM%20prediction%20Contig9.56/EVM%20prediction%20Contig23.172/EVM%20prediction%20Contig17.179/EVM%20prediction%20Contig11.12/EVM%20prediction%20Contig18.94/EVM%20prediction%20Contig23.204/EVM%20prediction%20Contig25.38/EVM%20prediction%20Contig7.340/EVM%20prediction%20Cont…	19
BP	GO:0010556	regulation of macromolecule biosynthetic process	19/172	131/2212	0.00483658	0.0736601	evm.TU.Contig11.275/evm.TU.Contig29.72/evm.TU.Contig3.385/evm.TU.Contig25.153/evm.TU.Contig9.56/evm.TU.Contig23.172/evm.TU.Contig17.179/evm.TU.Contig11.12/evm.TU.Contig18.94/evm.TU.Contig23.204/evm.TU.Contig25.38/evm.TU.Contig7.340/evm.TU.Contig3.387/evm.TU.Contig12.86/evm.TU.Contig10.188/evm.TU.Contig12.87/evm.TU.Contig21.237/evm.TU.Contig9.268/evm.TU.Contig4.251	EVM%20prediction%20Contig11.275/EVM%20prediction%20Contig29.72/EVM%20prediction%20Contig3.385/EVM%20prediction%20Contig25.153/EVM%20prediction%20Contig9.56/EVM%20prediction%20Contig23.172/EVM%20prediction%20Contig17.179/EVM%20prediction%20Contig11.12/EVM%20prediction%20Contig18.94/EVM%20prediction%20Contig23.204/EVM%20prediction%20Contig25.38/EVM%20prediction%20Contig7.340/EVM%20prediction%20Cont…	19
BP	GO:0031326	regulation of cellular biosynthetic process	19/172	131/2212	0.00483658	0.0736601	evm.TU.Contig11.275/evm.TU.Contig29.72/evm.TU.Contig3.385/evm.TU.Contig25.153/evm.TU.Contig9.56/evm.TU.Contig23.172/evm.TU.Contig17.179/evm.TU.Contig11.12/evm.TU.Contig18.94/evm.TU.Contig23.204/evm.TU.Contig25.38/evm.TU.Contig7.340/evm.TU.Contig3.387/evm.TU.Contig12.86/evm.TU.Contig10.188/evm.TU.Contig12.87/evm.TU.Contig21.237/evm.TU.Contig9.268/evm.TU.Contig4.251	EVM%20prediction%20Contig11.275/EVM%20prediction%20Contig29.72/EVM%20prediction%20Contig3.385/EVM%20prediction%20Contig25.153/EVM%20prediction%20Contig9.56/EVM%20prediction%20Contig23.172/EVM%20prediction%20Contig17.179/EVM%20prediction%20Contig11.12/EVM%20prediction%20Contig18.94/EVM%20prediction%20Contig23.204/EVM%20prediction%20Contig25.38/EVM%20prediction%20Contig7.340/EVM%20prediction%20Cont…	19
BP	GO:2000112	regulation of cellular macromolecule biosynthetic process	19/172	131/2212	0.00483658	0.0736601	evm.TU.Contig11.275/evm.TU.Contig29.72/evm.TU.Contig3.385/evm.TU.Contig25.153/evm.TU.Contig9.56/evm.TU.Contig23.172/evm.TU.Contig17.179/evm.TU.Contig11.12/evm.TU.Contig18.94/evm.TU.Contig23.204/evm.TU.Contig25.38/evm.TU.Contig7.340/evm.TU.Contig3.387/evm.TU.Contig12.86/evm.TU.Contig10.188/evm.TU.Contig12.87/evm.TU.Contig21.237/evm.TU.Contig9.268/evm.TU.Contig4.251	EVM%20prediction%20Contig11.275/EVM%20prediction%20Contig29.72/EVM%20prediction%20Contig3.385/EVM%20prediction%20Contig25.153/EVM%20prediction%20Contig9.56/EVM%20prediction%20Contig23.172/EVM%20prediction%20Contig17.179/EVM%20prediction%20Contig11.12/EVM%20prediction%20Contig18.94/EVM%20prediction%20Contig23.204/EVM%20prediction%20Contig25.38/EVM%20prediction%20Contig7.340/EVM%20prediction%20Cont…	19
BP	GO:0009165	nucleotide biosynthetic process	12/172	69/2212	0.0057772	0.0736601	evm.TU.Contig18.218/novel.463/novel.146/evm.TU.Contig8.3/evm.TU.Contig5.462/evm.TU.Contig40.4/novel.136/evm.TU.Contig5.745/evm.TU.Contig47.10/evm.TU.Contig16.105/evm.TU.Contig19.181/evm.TU.Contig6.178	EVM%20prediction%20Contig18.218/-/-/EVM%20prediction%20Contig8.3/EVM%20prediction%20Contig5.462/EVM%20prediction%20Contig40.4/-/EVM%20prediction%20Contig5.745/EVM%20prediction%20Contig47.10/EVM%20prediction%20Contig16.105/EVM%20prediction%20Contig19.181/EVM%20prediction%20Contig6.178	12
BP	GO:1901293	nucleoside phosphate biosynthetic process	12/172	69/2212	0.0057772	0.0736601	evm.TU.Contig18.218/novel.463/novel.146/evm.TU.Contig8.3/evm.TU.Contig5.462/evm.TU.Contig40.4/novel.136/evm.TU.Contig5.745/evm.TU.Contig47.10/evm.TU.Contig16.105/evm.TU.Contig19.181/evm.TU.Contig6.178	EVM%20prediction%20Contig18.218/-/-/EVM%20prediction%20Contig8.3/EVM%20prediction%20Contig5.462/EVM%20prediction%20Contig40.4/-/EVM%20prediction%20Contig5.745/EVM%20prediction%20Contig47.10/EVM%20prediction%20Contig16.105/EVM%20prediction%20Contig19.181/EVM%20prediction%20Contig6.178	12
BP	GO:0065007	biological regulation	32/172	266/2212	0.00594825	0.0736601	evm.TU.Contig18.218/evm.TU.Contig11.275/evm.TU.Contig14.58/evm.TU.Contig29.72/novel.463/novel.146/evm.TU.Contig22.54/evm.TU.Contig3.385/evm.TU.Contig25.153/evm.TU.Contig12.236/evm.TU.Contig9.56/evm.TU.Contig23.172/novel.136/evm.TU.Contig18.219/evm.TU.Contig17.179/evm.TU.Contig11.12/evm.TU.Contig47.10/evm.TU.Contig18.94/evm.TU.Contig23.204/evm.TU.Contig25.38/evm.TU.Contig3.272/evm.TU.Contig7.340/e…	EVM%20prediction%20Contig18.218/EVM%20prediction%20Contig11.275/EVM%20prediction%20Contig14.58/EVM%20prediction%20Contig29.72/-/-/EVM%20prediction%20Contig22.54/EVM%20prediction%20Contig3.385/EVM%20prediction%20Contig25.153/EVM%20prediction%20Contig12.236/EVM%20prediction%20Contig9.56/EVM%20prediction%20Contig23.172/-/EVM%20prediction%20Contig18.219/EVM%20prediction%20Contig17.179/EVM%20predictio…	32
BP	GO:0051171	regulation of nitrogen compound metabolic process	19/172	134/2212	0.00623054	0.0736601	evm.TU.Contig11.275/evm.TU.Contig29.72/evm.TU.Contig3.385/evm.TU.Contig25.153/evm.TU.Contig9.56/evm.TU.Contig23.172/evm.TU.Contig17.179/evm.TU.Contig11.12/evm.TU.Contig18.94/evm.TU.Contig23.204/evm.TU.Contig25.38/evm.TU.Contig7.340/evm.TU.Contig3.387/evm.TU.Contig12.86/evm.TU.Contig10.188/evm.TU.Contig12.87/evm.TU.Contig21.237/evm.TU.Contig9.268/evm.TU.Contig4.251	EVM%20prediction%20Contig11.275/EVM%20prediction%20Contig29.72/EVM%20prediction%20Contig3.385/EVM%20prediction%20Contig25.153/EVM%20prediction%20Contig9.56/EVM%20prediction%20Contig23.172/EVM%20prediction%20Contig17.179/EVM%20prediction%20Contig11.12/EVM%20prediction%20Contig18.94/EVM%20prediction%20Contig23.204/EVM%20prediction%20Contig25.38/EVM%20prediction%20Contig7.340/EVM%20prediction%20Cont…	19
BP	GO:0080090	regulation of primary metabolic process	19/172	134/2212	0.00623054	0.0736601	evm.TU.Contig11.275/evm.TU.Contig29.72/evm.TU.Contig3.385/evm.TU.Contig25.153/evm.TU.Contig9.56/evm.TU.Contig23.172/evm.TU.Contig17.179/evm.TU.Contig11.12/evm.TU.Contig18.94/evm.TU.Contig23.204/evm.TU.Contig25.38/evm.TU.Contig7.340/evm.TU.Contig3.387/evm.TU.Contig12.86/evm.TU.Contig10.188/evm.TU.Contig12.87/evm.TU.Contig21.237/evm.TU.Contig9.268/evm.TU.Contig4.251	EVM%20prediction%20Contig11.275/EVM%20prediction%20Contig29.72/EVM%20prediction%20Contig3.385/EVM%20prediction%20Contig25.153/EVM%20prediction%20Contig9.56/EVM%20prediction%20Contig23.172/EVM%20prediction%20Contig17.179/EVM%20prediction%20Contig11.12/EVM%20prediction%20Contig18.94/EVM%20prediction%20Contig23.204/EVM%20prediction%20Contig25.38/EVM%20prediction%20Contig7.340/EVM%20prediction%20Cont…	19
BP	GO:0009117	nucleotide metabolic process	14/172	88/2212	0.00672445	0.0736601	evm.TU.Contig18.218/novel.463/novel.146/evm.TU.Contig43.8/evm.TU.Contig8.3/evm.TU.Contig5.462/evm.TU.Contig40.4/novel.136/evm.TU.Contig8.217/evm.TU.Contig5.745/evm.TU.Contig47.10/evm.TU.Contig16.105/evm.TU.Contig19.181/evm.TU.Contig6.178	EVM%20prediction%20Contig18.218/-/-/EVM%20prediction%20Contig43.8/EVM%20prediction%20Contig8.3/EVM%20prediction%20Contig5.462/EVM%20prediction%20Contig40.4/-/EVM%20prediction%20Contig8.217/EVM%20prediction%20Contig5.745/EVM%20prediction%20Contig47.10/EVM%20prediction%20Contig16.105/EVM%20prediction%20Contig19.181/EVM%20prediction%20Contig6.178	14
BP	GO:0031323	regulation of cellular metabolic process	19/172	136/2212	0.00733138	0.0736601	evm.TU.Contig11.275/evm.TU.Contig29.72/evm.TU.Contig3.385/evm.TU.Contig25.153/evm.TU.Contig9.56/evm.TU.Contig23.172/evm.TU.Contig17.179/evm.TU.Contig11.12/evm.TU.Contig18.94/evm.TU.Contig23.204/evm.TU.Contig25.38/evm.TU.Contig7.340/evm.TU.Contig3.387/evm.TU.Contig12.86/evm.TU.Contig10.188/evm.TU.Contig12.87/evm.TU.Contig21.237/evm.TU.Contig9.268/evm.TU.Contig4.251	EVM%20prediction%20Contig11.275/EVM%20prediction%20Contig29.72/EVM%20prediction%20Contig3.385/EVM%20prediction%20Contig25.153/EVM%20prediction%20Contig9.56/EVM%20prediction%20Contig23.172/EVM%20prediction%20Contig17.179/EVM%20prediction%20Contig11.12/EVM%20prediction%20Contig18.94/EVM%20prediction%20Contig23.204/EVM%20prediction%20Contig25.38/EVM%20prediction%20Contig7.340/EVM%20prediction%20Cont…	19
BP	GO:0060255	regulation of macromolecule metabolic process	19/172	136/2212	0.00733138	0.0736601	evm.TU.Contig11.275/evm.TU.Contig29.72/evm.TU.Contig3.385/evm.TU.Contig25.153/evm.TU.Contig9.56/evm.TU.Contig23.172/evm.TU.Contig17.179/evm.TU.Contig11.12/evm.TU.Contig18.94/evm.TU.Contig23.204/evm.TU.Contig25.38/evm.TU.Contig7.340/evm.TU.Contig3.387/evm.TU.Contig12.86/evm.TU.Contig10.188/evm.TU.Contig12.87/evm.TU.Contig21.237/evm.TU.Contig9.268/evm.TU.Contig4.251	EVM%20prediction%20Contig11.275/EVM%20prediction%20Contig29.72/EVM%20prediction%20Contig3.385/EVM%20prediction%20Contig25.153/EVM%20prediction%20Contig9.56/EVM%20prediction%20Contig23.172/EVM%20prediction%20Contig17.179/EVM%20prediction%20Contig11.12/EVM%20prediction%20Contig18.94/EVM%20prediction%20Contig23.204/EVM%20prediction%20Contig25.38/EVM%20prediction%20Contig7.340/EVM%20prediction%20Cont…	19
BP	GO:0051188	cofactor biosynthetic process	10/172	54/2212	0.00733545	0.0736601	evm.TU.Contig8.409/evm.TU.Contig8.3/evm.TU.Contig5.462/evm.TU.Contig40.4/evm.TU.Contig11.217/evm.TU.Contig12.368/evm.TU.Contig16.105/evm.TU.Contig19.181/evm.TU.Contig17.175/evm.TU.Contig6.178	EVM%20prediction%20Contig8.409/EVM%20prediction%20Contig8.3/EVM%20prediction%20Contig5.462/EVM%20prediction%20Contig40.4/EVM%20prediction%20Contig11.217/EVM%20prediction%20Contig12.368/EVM%20prediction%20Contig16.105/EVM%20prediction%20Contig19.181/EVM%20prediction%20Contig17.175/EVM%20prediction%20Contig6.178	10
BP	GO:0006753	nucleoside phosphate metabolic process	14/172	90/2212	0.0082285	0.0746311	evm.TU.Contig18.218/novel.463/novel.146/evm.TU.Contig43.8/evm.TU.Contig8.3/evm.TU.Contig5.462/evm.TU.Contig40.4/novel.136/evm.TU.Contig8.217/evm.TU.Contig5.745/evm.TU.Contig47.10/evm.TU.Contig16.105/evm.TU.Contig19.181/evm.TU.Contig6.178	EVM%20prediction%20Contig18.218/-/-/EVM%20prediction%20Contig43.8/EVM%20prediction%20Contig8.3/EVM%20prediction%20Contig5.462/EVM%20prediction%20Contig40.4/-/EVM%20prediction%20Contig8.217/EVM%20prediction%20Contig5.745/EVM%20prediction%20Contig47.10/EVM%20prediction%20Contig16.105/EVM%20prediction%20Contig19.181/EVM%20prediction%20Contig6.178	14
BP	GO:0019359	nicotinamide nucleotide biosynthetic process	6/172	24/2212	0.00836116	0.0746311	evm.TU.Contig8.3/evm.TU.Contig5.462/evm.TU.Contig40.4/evm.TU.Contig16.105/evm.TU.Contig19.181/evm.TU.Contig6.178	EVM%20prediction%20Contig8.3/EVM%20prediction%20Contig5.462/EVM%20prediction%20Contig40.4/EVM%20prediction%20Contig16.105/EVM%20prediction%20Contig19.181/EVM%20prediction%20Contig6.178	6
BP	GO:0019363	pyridine nucleotide biosynthetic process	6/172	24/2212	0.00836116	0.0746311	evm.TU.Contig8.3/evm.TU.Contig5.462/evm.TU.Contig40.4/evm.TU.Contig16.105/evm.TU.Contig19.181/evm.TU.Contig6.178	EVM%20prediction%20Contig8.3/EVM%20prediction%20Contig5.462/EVM%20prediction%20Contig40.4/EVM%20prediction%20Contig16.105/EVM%20prediction%20Contig19.181/EVM%20prediction%20Contig6.178	6
BP	GO:0019222	regulation of metabolic process	19/172	139/2212	0.00927572	0.0798374	evm.TU.Contig11.275/evm.TU.Contig29.72/evm.TU.Contig3.385/evm.TU.Contig25.153/evm.TU.Contig9.56/evm.TU.Contig23.172/evm.TU.Contig17.179/evm.TU.Contig11.12/evm.TU.Contig18.94/evm.TU.Contig23.204/evm.TU.Contig25.38/evm.TU.Contig7.340/evm.TU.Contig3.387/evm.TU.Contig12.86/evm.TU.Contig10.188/evm.TU.Contig12.87/evm.TU.Contig21.237/evm.TU.Contig9.268/evm.TU.Contig4.251	EVM%20prediction%20Contig11.275/EVM%20prediction%20Contig29.72/EVM%20prediction%20Contig3.385/EVM%20prediction%20Contig25.153/EVM%20prediction%20Contig9.56/EVM%20prediction%20Contig23.172/EVM%20prediction%20Contig17.179/EVM%20prediction%20Contig11.12/EVM%20prediction%20Contig18.94/EVM%20prediction%20Contig23.204/EVM%20prediction%20Contig25.38/EVM%20prediction%20Contig7.340/EVM%20prediction%20Cont…	19
BP	GO:0006629	lipid metabolic process	17/172	120/2212	0.00965209	0.0802122	evm.TU.Contig17.78/evm.TU.Contig25.37/evm.TU.Contig3.69/evm.TU.Contig29.102/evm.TU.Contig11.145/evm.TU.Contig25.180/evm.TU.Contig22.59/evm.TU.Contig23.16/evm.TU.Contig7.208/evm.TU.Contig11.191/evm.TU.Contig23.157/evm.TU.Contig25.113/evm.TU.Contig23.83/evm.TU.Contig11.32/evm.TU.Contig4.853/evm.TU.Contig7.429/novel.349	EVM%20prediction%20Contig17.78/EVM%20prediction%20Contig25.37/EVM%20prediction%20Contig3.69/EVM%20prediction%20Contig29.102/EVM%20prediction%20Contig11.145/EVM%20prediction%20Contig25.180/EVM%20prediction%20Contig22.59/EVM%20prediction%20Contig23.16/EVM%20prediction%20Contig7.208/EVM%20prediction%20Contig11.191/EVM%20prediction%20Contig23.157/EVM%20prediction%20Contig25.113/EVM%20prediction%20Con…	17
BP	GO:0072525	pyridine-containing compound biosynthetic process	6/172	25/2212	0.0103077	0.0824071	evm.TU.Contig8.3/evm.TU.Contig5.462/evm.TU.Contig40.4/evm.TU.Contig16.105/evm.TU.Contig19.181/evm.TU.Contig6.178	EVM%20prediction%20Contig8.3/EVM%20prediction%20Contig5.462/EVM%20prediction%20Contig40.4/EVM%20prediction%20Contig16.105/EVM%20prediction%20Contig19.181/EVM%20prediction%20Contig6.178	6
BP	GO:0055086	nucleobase-containing small molecule metabolic process	15/172	102/2212	0.0106001	0.0824071	evm.TU.Contig18.218/evm.TU.Contig6.386/novel.463/novel.146/evm.TU.Contig43.8/evm.TU.Contig8.3/evm.TU.Contig5.462/evm.TU.Contig40.4/novel.136/evm.TU.Contig8.217/evm.TU.Contig5.745/evm.TU.Contig47.10/evm.TU.Contig16.105/evm.TU.Contig19.181/evm.TU.Contig6.178	EVM%20prediction%20Contig18.218/EVM%20prediction%20Contig6.386/-/-/EVM%20prediction%20Contig43.8/EVM%20prediction%20Contig8.3/EVM%20prediction%20Contig5.462/EVM%20prediction%20Contig40.4/-/EVM%20prediction%20Contig8.217/EVM%20prediction%20Contig5.745/EVM%20prediction%20Contig47.10/EVM%20prediction%20Contig16.105/EVM%20prediction%20Contig19.181/EVM%20prediction%20Contig6.178	15
BP	GO:0050794	regulation of cellular process	30/172	256/2212	0.0113245	0.0852875	evm.TU.Contig18.218/evm.TU.Contig11.275/evm.TU.Contig29.72/novel.463/novel.146/evm.TU.Contig22.54/evm.TU.Contig3.385/evm.TU.Contig25.153/evm.TU.Contig12.236/evm.TU.Contig9.56/evm.TU.Contig23.172/novel.136/evm.TU.Contig18.219/evm.TU.Contig17.179/evm.TU.Contig11.12/evm.TU.Contig47.10/evm.TU.Contig18.94/evm.TU.Contig23.204/evm.TU.Contig25.38/evm.TU.Contig7.340/evm.TU.Contig3.387/evm.TU.Contig17.60/e…	EVM%20prediction%20Contig18.218/EVM%20prediction%20Contig11.275/EVM%20prediction%20Contig29.72/-/-/EVM%20prediction%20Contig22.54/EVM%20prediction%20Contig3.385/EVM%20prediction%20Contig25.153/EVM%20prediction%20Contig12.236/EVM%20prediction%20Contig9.56/EVM%20prediction%20Contig23.172/-/EVM%20prediction%20Contig18.219/EVM%20prediction%20Contig17.179/EVM%20prediction%20Contig11.12/EVM%20predictio…	30
BP	GO:0050789	regulation of biological process	30/172	259/2212	0.0133061	0.0971747	evm.TU.Contig18.218/evm.TU.Contig11.275/evm.TU.Contig29.72/novel.463/novel.146/evm.TU.Contig22.54/evm.TU.Contig3.385/evm.TU.Contig25.153/evm.TU.Contig12.236/evm.TU.Contig9.56/evm.TU.Contig23.172/novel.136/evm.TU.Contig18.219/evm.TU.Contig17.179/evm.TU.Contig11.12/evm.TU.Contig47.10/evm.TU.Contig18.94/evm.TU.Contig23.204/evm.TU.Contig25.38/evm.TU.Contig7.340/evm.TU.Contig3.387/evm.TU.Contig17.60/e…	EVM%20prediction%20Contig18.218/EVM%20prediction%20Contig11.275/EVM%20prediction%20Contig29.72/-/-/EVM%20prediction%20Contig22.54/EVM%20prediction%20Contig3.385/EVM%20prediction%20Contig25.153/EVM%20prediction%20Contig12.236/EVM%20prediction%20Contig9.56/EVM%20prediction%20Contig23.172/-/EVM%20prediction%20Contig18.219/EVM%20prediction%20Contig17.179/EVM%20prediction%20Contig11.12/EVM%20predictio…	30
BP	GO:0019362	pyridine nucleotide metabolic process	6/172	27/2212	0.0151287	0.104172	evm.TU.Contig8.3/evm.TU.Contig5.462/evm.TU.Contig40.4/evm.TU.Contig16.105/evm.TU.Contig19.181/evm.TU.Contig6.178	EVM%20prediction%20Contig8.3/EVM%20prediction%20Contig5.462/EVM%20prediction%20Contig40.4/EVM%20prediction%20Contig16.105/EVM%20prediction%20Contig19.181/EVM%20prediction%20Contig6.178	6
BP	GO:0046496	nicotinamide nucleotide metabolic process	6/172	27/2212	0.0151287	0.104172	evm.TU.Contig8.3/evm.TU.Contig5.462/evm.TU.Contig40.4/evm.TU.Contig16.105/evm.TU.Contig19.181/evm.TU.Contig6.178	EVM%20prediction%20Contig8.3/EVM%20prediction%20Contig5.462/EVM%20prediction%20Contig40.4/EVM%20prediction%20Contig16.105/EVM%20prediction%20Contig19.181/EVM%20prediction%20Contig6.178	6
BP	GO:0006733	oxidoreduction coenzyme metabolic process	6/172	28/2212	0.0180459	0.117542	evm.TU.Contig8.3/evm.TU.Contig5.462/evm.TU.Contig40.4/evm.TU.Contig16.105/evm.TU.Contig19.181/evm.TU.Contig6.178	EVM%20prediction%20Contig8.3/EVM%20prediction%20Contig5.462/EVM%20prediction%20Contig40.4/EVM%20prediction%20Contig16.105/EVM%20prediction%20Contig19.181/EVM%20prediction%20Contig6.178	6
BP	GO:0072524	pyridine-containing compound metabolic process	6/172	28/2212	0.0180459	0.117542	evm.TU.Contig8.3/evm.TU.Contig5.462/evm.TU.Contig40.4/evm.TU.Contig16.105/evm.TU.Contig19.181/evm.TU.Contig6.178	EVM%20prediction%20Contig8.3/EVM%20prediction%20Contig5.462/EVM%20prediction%20Contig40.4/EVM%20prediction%20Contig16.105/EVM%20prediction%20Contig19.181/EVM%20prediction%20Contig6.178	6
BP	GO:0051186	cofactor metabolic process	11/172	75/2212	0.0276985	0.172098	novel.439/evm.TU.Contig8.409/evm.TU.Contig8.3/evm.TU.Contig5.462/evm.TU.Contig40.4/evm.TU.Contig11.217/evm.TU.Contig12.368/evm.TU.Contig16.105/evm.TU.Contig19.181/evm.TU.Contig17.175/evm.TU.Contig6.178	-/EVM%20prediction%20Contig8.409/EVM%20prediction%20Contig8.3/EVM%20prediction%20Contig5.462/EVM%20prediction%20Contig40.4/EVM%20prediction%20Contig11.217/EVM%20prediction%20Contig12.368/EVM%20prediction%20Contig16.105/EVM%20prediction%20Contig19.181/EVM%	11
BP	GO:0009108	coenzyme biosynthetic process	7/172	39/2212	0.0278499	0.172098	evm.TU.Contig8.3/evm.TU.Contig5.462/evm.TU.Contig40.4/evm.TU.Contig16.105/evm.TU.Contig19.181/evm.TU.Contig17.175/evm.TU.Contig6.178	EVM%20prediction%20Contig8.3/EVM%20prediction%20Contig5.462/EVM%20prediction%20Contig40.4/EVM%20prediction%20Contig16.105/EVM%20prediction%20Contig19.181/EVM%20prediction%20Contig17.175/EVM%20prediction%20Contig6.178	7
BP	GO:0006351	transcription, DNA-templated	19/172	157/2212	0.0312273	0.183556	evm.TU.Contig11.275/evm.TU.Contig29.72/evm.TU.Contig3.385/evm.TU.Contig25.153/evm.TU.Contig9.56/evm.TU.Contig23.172/evm.TU.Contig17.179/evm.TU.Contig11.12/evm.TU.Contig18.94/evm.TU.Contig23.204/evm.TU.Contig25.38/evm.TU.Contig7.340/evm.TU.Contig3.387/evm.TU.Contig12.86/evm.TU.Contig10.188/evm.TU.Contig12.87/evm.TU.Contig21.237/evm.TU.Contig9.268/evm.TU.Contig4.251	EVM%20prediction%20Contig11.275/EVM%20prediction%20Contig29.72/EVM%20prediction%20Contig3.385/EVM%20prediction%20Contig25.153/EVM%20prediction%20Contig9.56/EVM%20prediction%20Contig23.172/EVM%20prediction%20Contig17.179/EVM%20prediction%20Contig11.12/EVM%20prediction%20Contig18.94/EVM%20prediction%20Contig23.204/EVM%20prediction%20Contig25.38/EVM%20prediction%20Contig7.340/EVM%20prediction%20Cont…	19
BP	GO:0097659	nucleic acid-templated transcription	19/172	157/2212	0.0312273	0.183556	evm.TU.Contig11.275/evm.TU.Contig29.72/evm.TU.Contig3.385/evm.TU.Contig25.153/evm.TU.Contig9.56/evm.TU.Contig23.172/evm.TU.Contig17.179/evm.TU.Contig11.12/evm.TU.Contig18.94/evm.TU.Contig23.204/evm.TU.Contig25.38/evm.TU.Contig7.340/evm.TU.Contig3.387/evm.TU.Contig12.86/evm.TU.Contig10.188/evm.TU.Contig12.87/evm.TU.Contig21.237/evm.TU.Contig9.268/evm.TU.Contig4.251	EVM%20prediction%20Contig11.275/EVM%20prediction%20Contig29.72/EVM%20prediction%20Contig3.385/EVM%20prediction%20Contig25.153/EVM%20prediction%20Contig9.56/EVM%20prediction%20Contig23.172/EVM%20prediction%20Contig17.179/EVM%20prediction%20Contig11.12/EVM%20prediction%20Contig18.94/EVM%20prediction%20Contig23.204/EVM%20prediction%20Contig25.38/EVM%20prediction%20Contig7.340/EVM%20prediction%20Cont…	19
BP	GO:0032774	RNA biosynthetic process	19/172	159/2212	0.035077	0.201275	evm.TU.Contig11.275/evm.TU.Contig29.72/evm.TU.Contig3.385/evm.TU.Contig25.153/evm.TU.Contig9.56/evm.TU.Contig23.172/evm.TU.Contig17.179/evm.TU.Contig11.12/evm.TU.Contig18.94/evm.TU.Contig23.204/evm.TU.Contig25.38/evm.TU.Contig7.340/evm.TU.Contig3.387/evm.TU.Contig12.86/evm.TU.Contig10.188/evm.TU.Contig12.87/evm.TU.Contig21.237/evm.TU.Contig9.268/evm.TU.Contig4.251	EVM%20prediction%20Contig11.275/EVM%20prediction%20Contig29.72/EVM%20prediction%20Contig3.385/EVM%20prediction%20Contig25.153/EVM%20prediction%20Contig9.56/EVM%20prediction%20Contig23.172/EVM%20prediction%20Contig17.179/EVM%20prediction%20Contig11.12/EVM%20prediction%20Contig18.94/EVM%20prediction%20Contig23.204/EVM%20prediction%20Contig25.38/EVM%20prediction%20Contig7.340/EVM%20prediction%20Cont…	19
BP	GO:0006352	DNA-templated transcription, initiation	4/172	17/2212	0.0377021	0.208275	evm.TU.Contig11.275/evm.TU.Contig9.56/evm.TU.Contig11.12/evm.TU.Contig25.38	EVM%20prediction%20Contig11.275/EVM%20prediction%20Contig9.56/EVM%20prediction%20Contig11.12/EVM%20prediction%20Contig25.38	4
BP	GO:0006811	ion transport	17/172	140/2212	0.0395038	0.208275	evm.TU.Contig27.2/evm.TU.Contig27.3/evm.TU.Contig5.624/evm.TU.Contig19.59/evm.TU.Contig10.295/evm.TU.Contig43.8/evm.TU.Contig28.134/evm.TU.Contig10.368/evm.TU.Contig10.369/evm.TU.Contig6.192/evm.TU.Contig23.11/evm.TU.Contig10.370/evm.TU.Contig3.130/evm.TU.Contig6.679/evm.TU.Contig8.244/evm.TU.Contig11.182/evm.TU.Contig7.347	EVM%20prediction%20Contig27.2/EVM%20prediction%20Contig27.3/EVM%20prediction%20Contig5.624/EVM%20prediction%20Contig19.59/EVM%20prediction%20Contig10.295/EVM%20prediction%20Contig43.8/EVM%20prediction%20Contig28.134/EVM%20prediction%20Contig10.368/EVM%20prediction%20Contig10.369/EVM%20prediction%20Contig6.192/EVM%20prediction%20Contig23.11/EVM%20prediction%20Contig10.370/EVM%20prediction%20Contig…	17
BP	GO:0009187	cyclic nucleotide metabolic process	5/172	25/2212	0.0397537	0.208275	evm.TU.Contig18.218/novel.463/novel.146/novel.136/evm.TU.Contig47.10	EVM%20prediction%20Contig18.218/-/-/-/EVM%20prediction%20Contig47.10	5
BP	GO:0009190	cyclic nucleotide biosynthetic process	5/172	25/2212	0.0397537	0.208275	evm.TU.Contig18.218/novel.463/novel.146/novel.136/evm.TU.Contig47.10	EVM%20prediction%20Contig18.218/-/-/-/EVM%20prediction%20Contig47.10	5
BP	GO:0090407	organophosphate biosynthetic process	12/172	91/2212	0.0458618	0.235164	evm.TU.Contig18.218/novel.463/novel.146/evm.TU.Contig8.3/evm.TU.Contig5.462/evm.TU.Contig40.4/novel.136/evm.TU.Contig5.745/evm.TU.Contig47.10/evm.TU.Contig16.105/evm.TU.Contig19.181/evm.TU.Contig6.178	EVM%20prediction%20Contig18.218/-/-/EVM%20prediction%20Contig8.3/EVM%20prediction%20Contig5.462/EVM%20prediction%20Contig40.4/-/EVM%20prediction%20Contig5.745/EVM%20prediction%20Contig47.10/EVM%20prediction%20Contig16.105/EVM%20prediction%20Contig19.181/EVM%20prediction%20Contig6.178	12
BP	GO:0019637	organophosphate metabolic process	15/172	123/2212	0.0499607	0.250844	evm.TU.Contig18.218/novel.463/novel.146/evm.TU.Contig43.8/evm.TU.Contig8.3/evm.TU.Contig5.462/evm.TU.Contig40.4/novel.136/evm.TU.Contig8.217/evm.TU.Contig5.745/evm.TU.Contig47.10/evm.TU.Contig16.105/evm.TU.Contig19.181/evm.TU.Contig4.853/evm.TU.Contig6.178	EVM%20prediction%20Contig18.218/-/-/EVM%20prediction%20Contig43.8/EVM%20prediction%20Contig8.3/EVM%20prediction%20Contig5.462/EVM%20prediction%20Contig40.4/-/EVM%20prediction%20Contig8.217/EVM%20prediction%20Contig5.745/EVM%20prediction%20Contig47.10/EVM%20prediction%20Contig16.105/EVM%20prediction%20Contig19.181/EVM%20prediction%20Contig4.853/EVM%20prediction%20Contig6.178	15
MF	GO:0003700	DNA-binding transcription factor activity	15/231	84/3313	0.000545033	0.0817549	evm.TU.Contig11.275/evm.TU.Contig3.385/evm.TU.Contig25.153/evm.TU.Contig9.56/evm.TU.Contig23.172/evm.TU.Contig17.179/evm.TU.Contig11.12/evm.TU.Contig18.94/evm.TU.Contig23.204/evm.TU.Contig25.38/evm.TU.Contig3.387/evm.TU.Contig12.86/evm.TU.Contig12.87/evm.TU.Contig21.237/evm.TU.Contig4.251	EVM%20prediction%20Contig11.275/EVM%20prediction%20Contig3.385/EVM%20prediction%20Contig25.153/EVM%20prediction%20Contig9.56/EVM%20prediction%20Contig23.172/EVM%20prediction%20Contig17.179/EVM%20prediction%20Contig11.12/EVM%20prediction%20Contig18.94/EVM%20prediction%20Contig23.204/EVM%20prediction%20Contig25.38/EVM%20prediction%20Contig3.387/EVM%20prediction%20Contig12.86/EVM%20prediction%20Cont…	15
MF	GO:0140110	transcription regulator activity	15/231	96/3313	0.0022596	0.16947	evm.TU.Contig11.275/evm.TU.Contig3.385/evm.TU.Contig25.153/evm.TU.Contig9.56/evm.TU.Contig23.172/evm.TU.Contig17.179/evm.TU.Contig11.12/evm.TU.Contig18.94/evm.TU.Contig23.204/evm.TU.Contig25.38/evm.TU.Contig3.387/evm.TU.Contig12.86/evm.TU.Contig12.87/evm.TU.Contig21.237/evm.TU.Contig4.251	EVM%20prediction%20Contig11.275/EVM%20prediction%20Contig3.385/EVM%20prediction%20Contig25.153/EVM%20prediction%20Contig9.56/EVM%20prediction%20Contig23.172/EVM%20prediction%20Contig17.179/EVM%20prediction%20Contig11.12/EVM%20prediction%20Contig18.94/EVM%20prediction%20Contig23.204/EVM%20prediction%20Contig25.38/EVM%20prediction%20Contig3.387/EVM%20prediction%20Contig12.86/EVM%20prediction%20Cont…	15
MF	GO:0043565	sequence-specific DNA binding	10/231	59/3313	0.00674136	0.337068	evm.TU.Contig3.385/evm.TU.Contig25.153/evm.TU.Contig23.172/evm.TU.Contig18.94/evm.TU.Contig23.204/evm.TU.Contig3.387/evm.TU.Contig12.86/evm.TU.Contig12.87/evm.TU.Contig21.237/evm.TU.Contig4.251	EVM%20prediction%20Contig3.385/EVM%20prediction%20Contig25.153/EVM%20prediction%20Contig23.172/EVM%20prediction%20Contig18.94/EVM%20prediction%20Contig23.204/EVM%20prediction%20Contig3.387/EVM%20prediction%20Contig12.86/EVM%20prediction%20Contig12.87/EVM%20prediction%20Contig21.237/EVM%20prediction%20Contig4.251	10
MF	GO:0016209	antioxidant activity	4/231	19/3313	0.0388886	0.903456	evm.TU.Contig14.210/evm.TU.Contig17.45/evm.TU.Contig6.383/evm.TU.Contig14.214	EVM%20prediction%20Contig14.210/EVM%20prediction%20Contig17.45/EVM%20prediction%20Contig6.383/EVM%20prediction%20Contig14.214	4
MF	GO:0004112	cyclic-nucleotide phosphodiesterase activity	4/231	20/3313	0.0460392	0.903456	evm.TU.Contig18.218/novel.463/evm.TU.Contig18.219/evm.TU.Contig18.220	EVM%20prediction%20Contig18.218/-/EVM%20prediction%20Contig18.219/EVM%20prediction%20Contig18.220	4
MF	GO:0004114	3',5'-cyclic-nucleotide phosphodiesterase activity	4/231	20/3313	0.0460392	0.903456	evm.TU.Contig18.218/novel.463/evm.TU.Contig18.219/evm.TU.Contig18.220	EVM%20prediction%20Contig18.218/-/EVM%20prediction%20Contig18.219/EVM%20prediction%20Contig18.220	4
MF	GO:0042578	phosphoric ester hydrolase activity	7/231	48/3313	0.0463277	0.903456	evm.TU.Contig18.218/novel.463/evm.TU.Contig4.733/evm.TU.Contig18.219/evm.TU.Contig18.220/evm.TU.Contig27.36/evm.TU.Contig4.706	EVM%20prediction%20Contig18.218/-/EVM%20prediction%20Contig4.733/EVM%20prediction%20Contig18.219/EVM%20prediction%20Contig18.220/EVM%20prediction%20Contig27.36/EVM%20prediction%20Contig4.706	7
